# Supplementary material for: Prognosis and Immunotherapy Effect of Triple-Negative Breast Cancer by Lactylation-Related Genes and Experimental Validation
Source: Oncol Res. 2026 Jun 16;34(7):29. doi: 10.32604/or.2026.078051 (PMC13292059; doi:10.32604/or.2026.078051)
Supplement: Supplementary file 1 [file OncolRes-34-78051-s001.zip]

Archive with 8 entries (8 files):
- Additional_file1.xlsx
- Additional_file2.xlsx
- Additional_file3.xlsx
- Additional_file4.xlsx
- Additional_file6.xlsx
- Additional_file7.csv
- OR-78051-Additional_file5.xlsx
- Supplementary_Figures.pdf
