# Supplementary material for: Prognosis and Immunotherapy Effect of Triple-Negative Breast Cancer by Lactylation-Related Genes and Experimental Validation
Source: Oncol Res. 2026 Jun 16;34(7):29. doi: 10.32604/or.2026.078051 (PMC13292059; doi:10.32604/or.2026.078051)
Supplement: Supplementary file 1 [file OncolRes-34-78051-s001.zip › Additional_file2.xlsx]

## Sheet: Sheet1
Project	survival time was longer with lower expression	pvalue	survival time was longer with higher expression	pvalue
1	ACIN1	＜0.001	ADNP	0.001
2	ALDOA	＜0.001	ALDH1A1	0.009
3	ARID1A	0.017	ALDOB	0.017
4	ARID3A	0.017	ALYREF	0.011
5	BRD4	0.023	ARGLU1	0.014
6	BZW2	0.002	ARPP19	0.036
7	CD2BP2	0.046	CACYBP	0.03
8	CFDP1	＜0.001	CBR1	0.04
9	CHD4	0.04	CSRP2	0.032
10	CRABP2	0.034	DDX3X	0.018
11	DDX39A	0.019	DDX17	0.026
12	DDX41	0.014	DDX18	0.004
13	EEF2	0.006	DDX21	0.005
14	EIF4G1	0.004	DDX46	0.002
15	ENO1	0.004	DHX9	0.013
16	ENSA	0.022	ECHDC1	0.007
17	FAM50A	0.018	EIF4G2	0.041
18	G6PD	0.008	EIF4H	0.025
19	GATAD2A	0.003	FLYWCH2	＜0.001
20	GTF2F1	0.038	FUBP1	＜0.001
21	H2AFV	0.041	GLO1	0.005
22	HAGH	0.005	GTF2I	0.018
23	HIST1H3A	0.02	HDAC1	0.012
24	HMGA1	0.019	HDAC2	0.004
25	HNRNPC	0.008	HMGB1	0.026
26	HNRNPL	0.014	HMGN2	0.012
27	ILF3	0.005	HMGN3	0.005
28	KHSRP	0.011	HMGN4	0.017
29	KRT1	0.006	HNRNPD	0.015
30	LGALS1	0.031	HNRNPH1	0.012
31	LRPPRC	0.047	HNRNPK	0.034
32	MBP	0.041	HNRNPM	0.006
33	MPHOSPH6	0.035	IFI16	＜0.001
34	MTA1	＜0.001	IKZF1	0.008
35	NONO	＜0.001	IRF2BP2	0.002
36	PABPN1	0.023	LAP3	＜0.001
37	PCBP2	0.006	LCP1	0.005
38	PGK1	0.002	MNDA	0.011
39	POLDIP3	0.049	MTA2	0.03
40	PPM1G	0.03	NOC3L	0.008
41	PRCC	0.01	NPM1	0.021
42	PRKDC	0.025	NUCKS1	0.028
43	PRPF6	0.009	NUP50	0.032
44	PSMC1	0.019	NUP133	0.015
45	PTBP1	0.006	PDLIM1	0.011
46	RBM14	0.027	PFKM	0.01
47	S100A6	0.012	PHC3	0.029
48	SAFB	0.016	PHF6	0.027
49	SH3GL1	＜0.001	PPIL4	0.019
50	SIRT2	＜0.001	PPP1CC	0.002
51	SMARCC1	0.005	RAN	0.031
52	SPR	＜0.001	RANBP2	0.005
53	SRRM2	0.037	RB1	0.015
54	STMN1	0.044	RBM25	0.034
55	TCOF1	0.018	RBM39	＜0.001
56	THRAP3	＜0.001	RECQL	0.005
57	TKT	＜0.001	RPS23	0.026
58	TP53	0.011	SET	0.027
59	TPR	0.02	SF3B1	0.014
60	TRIM28	0.043	SFPQ	0.006
61	TSSC4	0.005	SMC3	0.035
62	UPF1	0.012	SNRPA1	0.029
63	VARS	0.001	SRP14	0.039
64	WIZ	0.014	SUB1	0.019
65	XRCC4	0.041	THOC2	0.03
66	YLPM1	＜0.001	TMPO	＜0.001
67	ZC3H4	0.041	TMSB4X	0.008
68	ZC3H18	0.016	U2AF2	0.013
69			U2SURP	0.038
70			ZNF207	0.003
