# Supplementary material for: Prognosis and Immunotherapy Effect of Triple-Negative Breast Cancer by Lactylation-Related Genes and Experimental Validation
Source: Oncol Res. 2026 Jun 16;34(7):29. doi: 10.32604/or.2026.078051 (PMC13292059; doi:10.32604/or.2026.078051)
Supplement: Supplementary file 1 [file OncolRes-34-78051-s001.zip › Additional_file3.xlsx]

## Sheet: Sheet1
id	HR	HR.95L	HR.95H	pvalue
PTPRC	0.799516	0.638605	1.00097	0.0510004
MNDA	0.719369	0.542975	0.953069	0.021741
FYB	0.766355	0.598902	0.980628	0.0343897
FGL2	0.756787	0.605093	0.94651	0.0146216
ICOS	0.785238	0.654415	0.942214	0.00931966
LCP2	0.746599	0.547976	1.01722	0.0640552
CYBB	0.855017	0.686874	1.06432	0.160916
EVI2B	0.789226	0.615318	1.01229	0.0623485
SAMSN1	0.835353	0.620583	1.12445	0.235458
TFEC	0.778456	0.550676	1.10046	0.156196
CXorf21	0.826341	0.572678	1.19236	0.307936
CXCL10	0.880098	0.768955	1.0073	0.0636955
MPEG1	0.781836	0.607244	1.00662	0.0562937
SAMD9L	0.719453	0.560827	0.922944	0.00957123
DOCK10	0.662688	0.472068	0.93028	0.0174269
CD2	0.806804	0.674069	0.965676	0.0192424
EPSTI1	0.762183	0.588368	0.987346	0.0397442
CXCL13	0.846739	0.755919	0.94847	0.00405456
LAP3	0.670931	0.488141	0.922169	0.0139221
P2RY10	0.686161	0.504301	0.933604	0.0165191
SH2D1A	0.650596	0.47765	0.886163	0.00640097
CXCL11	0.839783	0.724121	0.973918	0.020915
CCR5	0.796003	0.61841	1.0246	0.0765073
CD53	0.853082	0.671796	1.08329	0.192363
CYTIP	0.744195	0.565098	0.980052	0.0354294
CXCL9	0.855388	0.757429	0.966015	0.011831
IL7R	0.785493	0.623425	0.989695	0.0405774
CD86	0.866114	0.632368	1.18626	0.370439
CD69	0.817794	0.628356	1.06435	0.13462
CTLA4	0.646018	0.466406	0.894797	0.00857031
ITK	0.698262	0.524843	0.928982	0.0136748
CLEC4A	0.69882	0.486619	1.00356	0.0522897
GPR183	0.998311	0.769278	1.29553	0.989856
IKZF1	0.726088	0.528132	0.998242	0.048747
SELL	0.797275	0.664482	0.956604	0.0148
GIMAP4	0.762728	0.594033	0.97933	0.0336924
SRGN	0.784199	0.589548	1.04312	0.0949251
PLEK	0.833781	0.658227	1.05616	0.131803
PYHIN1	0.661943	0.493992	0.886995	0.00572644
EVI2A	0.755476	0.551619	1.03467	0.0805418
CD48	0.779994	0.609809	0.997673	0.047871
GIMAP7	0.73617	0.581303	0.932295	0.0110308
TRIM22	0.650043	0.495675	0.852485	0.0018473
GPR171	0.682746	0.532079	0.876075	0.00269984
PDCD1LG2	0.585019	0.429054	0.797678	0.00070179
SAMHD1	0.765531	0.564337	1.03845	0.0859
CCR2	0.727679	0.559131	0.947034	0.0180402
SNX20	0.774988	0.555837	1.08054	0.132796
CTSS	0.78336	0.609254	1.00722	0.0569281
BIRC3	0.745047	0.586322	0.946741	0.0160535
GBP4	0.800018	0.66518	0.96219	0.0178243
BTK	0.844095	0.622723	1.14416	0.274764
IL2RB	0.764711	0.60917	0.959965	0.020771
IRF8	0.814753	0.626753	1.05915	0.125858
LAMP3	0.766643	0.632098	0.929827	0.00695673
CSF2RB	0.690514	0.535424	0.890527	0.00432696
GBP5	0.805358	0.673636	0.962836	0.0175214
IL10RA	0.844025	0.642759	1.10831	0.222446
GIMAP2	0.710213	0.543409	0.92822	0.0122343
CD274	0.565882	0.388007	0.825301	0.00310429
TRAT1	0.70908	0.563665	0.892009	0.00332599
CD96	0.648672	0.485322	0.867002	0.00345439
NCKAP1L	0.840104	0.625923	1.12757	0.245914
GZMK	0.822976	0.690675	0.980618	0.0293432
ITGAL	0.7984	0.613127	1.03966	0.0946665
CCL5	0.794562	0.670833	0.941111	0.00775092
ITGA4	0.675981	0.482009	0.948011	0.0232461
MS4A6A	0.795958	0.597034	1.06116	0.119858
NLRC3	0.675037	0.493798	0.922797	0.0137527
PIK3CG	0.813973	0.568635	1.16516	0.260719
TIGIT	0.783825	0.61415	1.00038	0.0503545
SLAMF1	0.576385	0.392759	0.84586	0.00487275
RNASE6	0.774832	0.574925	1.04425	0.0938203
CD3G	0.767397	0.606215	0.971433	0.0277433
GBP1	0.77869	0.637506	0.951142	0.0142567
CRTAM	0.708895	0.537008	0.935798	0.0151697
PRKCB	0.700272	0.510532	0.960529	0.027124
IGSF6	0.807737	0.606541	1.07567	0.14405
HLA-DRA	0.756068	0.615721	0.928406	0.00760707
AOAH	0.768821	0.561658	1.05239	0.100763
GZMA	0.770401	0.635311	0.934215	0.00800773
IFI44L	0.781578	0.639609	0.955059	0.015972
DOCK8	0.789981	0.56245	1.10956	0.173782
IFIH1	0.784206	0.613898	1.00176	0.0516678
IDO1	0.838753	0.710019	0.990829	0.0386082
LCP1	0.75838	0.608605	0.945015	0.0137484
ADAMDEC1	0.951746	0.803255	1.12769	0.567693
CD3D	0.819816	0.677193	0.992476	0.0416088
FPR3	0.978449	0.761992	1.2564	0.864397
THEMIS	0.650356	0.479733	0.881662	0.00558494
UBASH3A	0.710208	0.568195	0.887716	0.00264416
AMICA1	0.706174	0.524674	0.950461	0.0217238
STAP1	0.679348	0.519862	0.887762	0.00462544
SLAMF7	0.813477	0.665825	0.993873	0.0433729
XAF1	0.700907	0.519082	0.946422	0.0203758
CD52	0.816542	0.681248	0.978704	0.0283172
AIM2	0.692812	0.529535	0.906433	0.00744225
ARHGAP9	0.800132	0.579061	1.1056	0.176538
HLA-DPA1	0.75491	0.610373	0.933674	0.00951802
PARP15	0.755587	0.553796	1.03091	0.0770691
SIT1	0.827482	0.677914	1.01005	0.0626501
LILRB1	0.904172	0.689966	1.18488	0.465248
GZMB	0.7582	0.64381	0.892915	0.000908718
CD38	0.740122	0.574366	0.953713	0.0200016
STAT1	0.79822	0.620643	1.0266	0.0791829
IKZF3	0.684045	0.536328	0.872448	0.00221868
ARHGAP25	0.710632	0.499984	1.01003	0.056867
SASH3	0.860175	0.672403	1.10038	0.230654
PARP14	0.700439	0.536743	0.91406	0.00875163
P2RY13	0.786092	0.624487	0.989518	0.0403933
APOBEC3G	0.696783	0.526366	0.922375	0.0115826
JAK2	0.729925	0.532132	1.00124	0.0509025
CD84	0.927406	0.669503	1.28466	0.650331
C16orf54	0.79467	0.621866	1.01549	0.0661991
SLAMF6	0.834968	0.642164	1.08566	0.178165
CCR7	0.803117	0.639812	1.0081	0.0587086
TNFSF13B	0.783905	0.60511	1.01553	0.0652855
CARD11	0.657067	0.468352	0.921823	0.0150488
CLIC2	0.709388	0.525401	0.957804	0.0250005
APOL3	0.712844	0.550296	0.923405	0.0103638
CD5	0.766839	0.587477	1.00096	0.0508326
LYZ	0.894484	0.753098	1.06241	0.203987
C3AR1	0.978289	0.728528	1.31368	0.883966
IFI44	0.753133	0.613923	0.923908	0.00654876
IL21R	0.772329	0.584291	1.02088	0.0695567
KLRB1	0.749846	0.602617	0.933046	0.00984132
CLEC10A	0.783394	0.624016	0.983478	0.0354203
LAPTM5	1.00604	0.749959	1.34957	0.967941
LAX1	0.738896	0.54624	0.999501	0.0496225
CXCR6	0.600398	0.423502	0.851185	0.00417347
LCK	0.8508	0.662911	1.09194	0.204403
FCRL3	0.657477	0.484628	0.891974	0.00704899
CD247	0.652673	0.478776	0.889733	0.00695463
FAM65B	0.664042	0.487197	0.905078	0.00956451
AIF1	0.872005	0.656066	1.15902	0.345464
FASLG	0.675121	0.484843	0.940074	0.0200285
HLA-DMB	0.815976	0.635022	1.0485	0.111886
IL18RAP	0.632407	0.475646	0.840832	0.00161721
TAGAP	0.713732	0.523471	0.973145	0.0330021
TMC8	0.777813	0.562146	1.07622	0.129365
DDX60	0.768208	0.59993	0.983689	0.036588
VAV1	0.833755	0.610529	1.1386	0.2528
IFI16	0.700057	0.537951	0.91101	0.00796635
PLAC8	0.744605	0.565736	0.980027	0.0353872
CD8A	0.827856	0.685563	0.999684	0.0496173
CXCR3	0.920448	0.72517	1.16831	0.49565
CD27	0.809639	0.643733	1.0183	0.0710858
TNFRSF1B	0.770027	0.563828	1.05164	0.100309
IFIT3	0.837343	0.672144	1.04315	0.113367
GAPT	0.77056	0.556979	1.06604	0.115533
TBC1D10C	0.762455	0.579973	1.00235	0.0520004
FAM26F	0.859608	0.694015	1.06471	0.165862
RAC2	0.791368	0.626502	0.999618	0.0496267
HCLS1	0.799363	0.609464	1.04843	0.105618
NLRC5	0.834091	0.64316	1.0817	0.17137
TLR8	0.77702	0.563992	1.07051	0.122784
SLAMF8	0.911132	0.721759	1.15019	0.433699
EBI3	0.87476	0.705319	1.08491	0.223188
OAS2	0.793872	0.636104	0.990769	0.0411511
ZBP1	0.677473	0.491151	0.934479	0.0176472
ZAP70	0.684832	0.501999	0.934254	0.016888
MS4A1	0.800416	0.659519	0.971415	0.0242251
HLA-DPB1	0.828865	0.654213	1.05014	0.120017
VCAM1	0.752869	0.597853	0.948078	0.0158112
KCNA3	0.791005	0.623352	1.00375	0.0537095
GIMAP6	0.760307	0.571867	1.01084	0.0593286
IGJ	0.829223	0.734882	0.935676	0.0023746
RSAD2	0.915301	0.744896	1.12469	0.399781
NKG7	0.840674	0.706648	1.00012	0.0501601
CMPK2	0.819046	0.642099	1.04476	0.107966
CCL4	0.865648	0.674484	1.11099	0.257111
SAMD9	0.785441	0.609352	1.01242	0.0622242
RGS1	1.05966	0.834249	1.34597	0.634894
HERC5	0.828666	0.642436	1.06888	0.147877
CIITA	0.734737	0.540432	0.998903	0.0491871
SIRPG	0.815519	0.624496	1.06497	0.134218
BIN2	0.7944	0.600201	1.05143	0.107553
SNX10	0.802486	0.590935	1.08977	0.158733
CD74	0.807238	0.646234	1.00836	0.0592067
CD37	0.884503	0.689869	1.13405	0.333093
CECR1	0.959357	0.744877	1.23559	0.747923
ZBED2	0.735111	0.589862	0.916127	0.00614557
FCER1G	0.916349	0.69133	1.21461	0.54343
IFNG	0.609904	0.453425	0.820385	0.00108
GNLY	0.73062	0.600594	0.888794	0.00169528
EOMES	0.741493	0.549913	0.999816	0.0498594
CST7	0.775515	0.621976	0.966957	0.0239164
FERMT3	0.944116	0.716957	1.24325	0.682168
GPR18	0.647033	0.464295	0.901693	0.0101378
PLA2G2D	0.819228	0.672697	0.997676	0.0473556
LGALS2	0.782475	0.648866	0.943594	0.0102369
TAP1	0.827976	0.671154	1.02144	0.0780758
IL2RG	0.814977	0.657468	1.01022	0.0618779
OAS3	0.829799	0.643297	1.07037	0.150888
IRF1	0.801228	0.619627	1.03605	0.0910519
PSMB9	0.817402	0.659014	1.01386	0.0665447
HLA-DOA	0.808008	0.618225	1.05605	0.118591
OLR1	1.16232	0.906782	1.48986	0.235048
CORO1A	0.792768	0.61305	1.02517	0.0766521
LTB	0.847617	0.693791	1.03555	0.105646
S1PR4	0.633525	0.470183	0.853612	0.00269666
CCL8	0.887375	0.719665	1.09417	0.263586
ZNF683	0.691709	0.534675	0.894864	0.00502454
ITGB2	0.938541	0.735732	1.19726	0.609612
MS4A4A	0.892666	0.669061	1.191	0.440232
CD163	1.02124	0.80837	1.29016	0.860125
HSH2D	0.709595	0.554738	0.907681	0.00631279
APOL1	0.775558	0.623398	0.964858	0.0225476
CD1E	0.752071	0.586467	0.964438	0.0247481
XCL1	0.588667	0.442711	0.782742	0.000267549
APOL6	0.845851	0.648621	1.10306	0.216503
PRF1	0.692456	0.518691	0.924432	0.0126677
GZMH	0.783372	0.654073	0.93823	0.00798413
FAIM3	0.787975	0.611081	1.01608	0.0662089
C1QB	0.991731	0.805966	1.22031	0.93746
SIGLEC10	0.883921	0.669192	1.16755	0.384859
EMB	0.688612	0.532723	0.890119	0.00438861
ACSL5	0.720334	0.547218	0.948217	0.0193298
CCL2	0.907706	0.710382	1.15984	0.43876
LILRA4	0.795417	0.609797	1.03754	0.0913797
LAG3	0.756342	0.572397	0.9994	0.0495083
IFIT2	0.881439	0.698049	1.11301	0.288981
RTP4	0.84912	0.702905	1.02575	0.0898315
RHOH	0.699137	0.524849	0.931301	0.0144266
ALOX5AP	0.880315	0.674199	1.14944	0.348953
TCL1A	0.792978	0.621471	1.01182	0.0621123
BCL2A1	0.801235	0.656955	0.977201	0.0286961
CCDC69	0.803014	0.617487	1.04428	0.101696
C1QC	1.01308	0.801154	1.28106	0.913606
HLA-DMA	0.800577	0.618078	1.03696	0.0919887
CCL19	0.902217	0.796332	1.02218	0.106196
RCSD1	0.832914	0.633294	1.09546	0.190944
RASGRP1	0.792725	0.607887	1.03376	0.0863796
PIM2	0.904794	0.712389	1.14917	0.412118
BANK1	0.68268	0.510149	0.91356	0.0102228
C1S	0.807072	0.651132	1.00036	0.0503849
C1QA	0.969456	0.781591	1.20248	0.777749
FCRL1	0.743032	0.561732	0.982847	0.0374155
HLA-DQA1	0.964361	0.851191	1.09258	0.568816
WARS	0.8249	0.636548	1.06899	0.145521
HLA-F	0.854598	0.67252	1.08597	0.198686
CD3E	0.841152	0.647571	1.0926	0.194873
GBP2	0.708024	0.547834	0.915055	0.00833307
UBE2L6	0.793577	0.624321	1.00872	0.0588866
SELE	0.701073	0.541581	0.907536	0.00700355
FCRL5	0.790507	0.601019	1.03974	0.0927089
BATF2	0.799868	0.649075	0.985693	0.0361559
CCL22	0.828823	0.664398	1.03394	0.0960866
MRC1	0.82797	0.638119	1.07431	0.155434
HK3	0.875165	0.67346	1.13728	0.318489
CD19	0.803426	0.653077	0.988388	0.0384095
CD1C	0.766815	0.605937	0.970406	0.0271045
ABI3BP	0.86423	0.692915	1.0779	0.195504
C3	0.950378	0.787244	1.14732	0.596317
CR2	0.828268	0.669939	1.02402	0.0817331
IFIT1	0.881912	0.724056	1.07418	0.211731
MX1	0.930027	0.769575	1.12393	0.452786
TNFRSF17	0.842918	0.706669	1.00544	0.0574738
OASL	0.875551	0.702949	1.09053	0.235488
FAM46C	0.800354	0.631158	1.01491	0.0660848
IL32	0.887547	0.758119	1.03907	0.137976
SPIB	0.858351	0.714425	1.03127	0.102865
IGLL5	0.868063	0.75515	0.99786	0.046581
CCL13	0.794814	0.652006	0.968902	0.0230506
MZB1	0.868314	0.736617	1.02356	0.0924651
HLA-DQB1	0.954844	0.794466	1.1476	0.622349
HLA-DQB2	0.854285	0.702241	1.03925	0.115263
FDCSP	0.926056	0.852042	1.0065	0.070682
RBP5	1.0108	0.853201	1.19751	0.90115
CD79A	0.821591	0.658645	1.02485	0.0814494
CCL18	0.949238	0.803973	1.12075	0.538722
PTGDS	0.851639	0.693242	1.04623	0.126131
IFI6	0.926316	0.7604	1.12843	0.447209
RARRES3	0.904808	0.752809	1.0875	0.286398
KLHDC7B	0.890974	0.759209	1.04561	0.157431
CA9	1.21369	1.03558	1.42242	0.0167669
MARCO	1.00369	0.864594	1.16515	0.961442
ACKR1	0.902347	0.769243	1.05848	0.206966
MMP7	0.95284	0.837486	1.08408	0.46311
KIAA1324	1.05131	0.894877	1.2351	0.542681
REEP6	1.0466	0.895177	1.22364	0.567844
PPP1R1B	1.0726	0.928314	1.23931	0.341696
TFAP2B	1.12757	0.996974	1.27527	0.0559144
GABRP	0.999841	0.885299	1.1292	0.997958
ART3	1.05357	0.930042	1.19349	0.412157
ODAM	0.934879	0.804045	1.087	0.381338
ADH1B	0.981304	0.865981	1.11198	0.767322
BRINP3	1.13259	1.02912	1.24647	0.0108621
AZGP1	1.14607	1.00533	1.30651	0.0414094
FABP4	1.02448	0.918926	1.14215	0.662918
