# Supplementary material for: Prognosis and Immunotherapy Effect of Triple-Negative Breast Cancer by Lactylation-Related Genes and Experimental Validation
Source: Oncol Res. 2026 Jun 16;34(7):29. doi: 10.32604/or.2026.078051 (PMC13292059; doi:10.32604/or.2026.078051)
Supplement: Supplementary file 1 [file OncolRes-34-78051-s001.zip › Additional_file4.xlsx]

## Sheet: Sheet1
id	TCGA_TCGA.A1.A0SP.01	TCGA_TCGA.A8.A07R.01	TCGA_TCGA.AR.A251.01	TCGA_TCGA.BH.A18T.01	TCGA_TCGA.E2.A1LL.01	TCGA_TCGA.D8.A1XK.01	TCGA_TCGA.AN.A04D.01	TCGA_TCGA.A8.A07C.01	TCGA_TCGA.AR.A24Q.01	TCGA_TCGA.AR.A0U4.01	TCGA_TCGA.A7.A13D.01	TCGA_TCGA.A2.A04Q.01	TCGA_TCGA.D8.A1JM.01	TCGA_TCGA.D8.A1JL.01	TCGA_TCGA.E9.A1ND.01	TCGA_TCGA.A2.A1G1.01	TCGA_TCGA.AQ.A04J.01	TCGA_TCGA.A1.A0SO.01	TCGA_TCGA.D8.A27M.01	TCGA_TCGA.BH.A18V.01	TCGA_TCGA.A7.A26G.01	TCGA_TCGA.E2.A1LI.01	TCGA_TCGA.AO.A1KR.01	TCGA_TCGA.A7.A26I.01	TCGA_TCGA.AR.A0TS.01	TCGA_TCGA.BH.A0AV.01	TCGA_TCGA.D8.A1XQ.01	TCGA_TCGA.AN.A0FJ.01	TCGA_TCGA.B6.A0IJ.01	TCGA_TCGA.AO.A128.01	TCGA_TCGA.B6.A0I6.01	TCGA_TCGA.A7.A0CE.01	TCGA_TCGA.B6.A0WX.01	TCGA_TCGA.A2.A0YM.01	TCGA_TCGA.B6.A0RU.01	TCGA_TCGA.AN.A0XU.01	TCGA_TCGA.AO.A12F.01	TCGA_TCGA.B6.A0I1.01	TCGA_TCGA.EW.A1P4.01	TCGA_TCGA.BH.A0BW.01	TCGA_TCGA.E2.A1AZ.01	TCGA_TCGA.B6.A0RE.01	TCGA_TCGA.D8.A143.01	TCGA_TCGA.BH.A0E0.01	TCGA_TCGA.BH.A0B3.01	TCGA_TCGA.AR.A0TU.01	TCGA_TCGA.A2.A0CM.01	TCGA_TCGA.AN.A0AL.01	TCGA_TCGA.AR.A1AH.01
Activated.B.cellna	0.365736	0.24388	0.236267	0.235007	0.185172	0.22649	0.184504	0.341619	0.331039	0.312496	0.174838	0.690687	0.214842	0.304337	0.326077	0.370243	0.660906	0.213869	0.636432	0.278439	0.397343	0.305244	0.234032	0.194189	0.780191	0.230575	0.349474	0.243627	0.473966	0.494882	0.2086	0.215163	0.397435	0.241629	0.204558	0.22088	0.178358	0.146047	0.325413	0.43989	0.338462	0.274445	0.356093	0.194725	0.405219	0.223156	0.328952	0.598083	0.137935
Activated.CD4.T.cellna	0.679354	0.620306	0.675551	0.699438	0.556472	0.784368	0.594163	0.787906	0.684146	0.763205	0.630575	0.76693	0.71041	0.726208	0.691436	0.742697	0.771169	0.67015	0.673421	0.783199	0.612416	0.763291	0.685752	0.542486	0.766524	0.573695	0.651505	0.58098	0.771537	0.80393	0.599595	0.630885	0.605521	0.739407	0.5838	0.655529	0.597306	0.514645	0.746689	0.75597	0.780129	0.606212	0.667868	0.593483	0.690371	0.77825	0.764788	0.734921	0.714403
Activated.CD8.T.cellna	0.591993	0.515423	0.547398	0.613268	0.496104	0.65592	0.548513	0.681543	0.697065	0.648947	0.458023	0.941118	0.637506	0.733395	0.816587	0.678348	0.795346	0.515598	0.721589	0.597288	0.664103	0.638975	0.721734	0.387593	0.796923	0.515123	0.702846	0.572192	0.743943	0.946826	0.507226	0.548563	0.705879	0.580705	0.557321	0.650926	0.523547	0.57575	0.755557	0.719591	0.708735	0.535617	0.630917	0.589473	0.656547	0.735954	0.794991	0.650806	0.508949
Activated.dendritic.cellna	0.754442	0.633867	0.677733	0.70834	0.678199	0.749677	0.638131	0.662627	0.676548	0.785201	0.633354	0.763439	0.698697	0.691831	0.778644	0.753705	0.73131	0.623405	0.723209	0.734916	0.679738	0.695111	0.655079	0.709098	0.70853	0.676434	0.713896	0.695898	0.755435	0.782781	0.682042	0.68323	0.649969	0.716269	0.672624	0.708541	0.633132	0.652197	0.768126	0.722151	0.692824	0.716854	0.644149	0.686725	0.734429	0.717631	0.721123	0.724097	0.646998
CD56bright.natural.killer.cellna	0.690276	0.688157	0.62575	0.698233	0.756982	0.712443	0.675591	0.685279	0.682595	0.730424	0.65561	0.735841	0.708635	0.661616	0.739353	0.676871	0.720297	0.628271	0.690996	0.691828	0.720978	0.687384	0.726707	0.633387	0.683571	0.70873	0.724316	0.730878	0.696795	0.760056	0.714629	0.676614	0.748967	0.669044	0.707385	0.732312	0.697991	0.699527	0.671816	0.69389	0.702048	0.691435	0.720045	0.715142	0.706105	0.695924	0.71235	0.703455	0.693841
CD56dim.natural.killer.cellna	0.669372	0.669571	0.650614	0.659035	0.708973	0.684714	0.663938	0.631201	0.640019	0.65	0.715286	0.66288	0.654033	0.664786	0.728898	0.666138	0.645452	0.625688	0.669598	0.648719	0.648035	0.603112	0.70023	0.67704	0.623735	0.649001	0.641494	0.644024	0.696829	0.6726	0.6731	0.623533	0.664172	0.660304	0.646265	0.666401	0.671623	0.783986	0.686865	0.638214	0.635538	0.703005	0.651578	0.65158	0.683077	0.623985	0.68892	0.701406	0.701503
Eosinophilna	0.315609	0.221934	0.296748	0.227913	0.24333	0.292132	0.241437	0.379462	0.263771	0.342761	0.195181	0.334253	0.37903	0.316731	0.291583	0.292296	0.435177	0.271454	0.307963	0.316723	0.415581	0.353584	0.277855	0.324526	0.38121	0.289653	0.275949	0.283017	0.295909	0.383085	0.355576	0.261595	0.229858	0.375374	0.339228	0.229409	0.341841	0.250895	0.276864	0.279966	0.347432	0.276538	0.212733	0.339577	0.251946	0.252956	0.348963	0.426088	0.319031
Gamma.delta.T.cellna	0.754145	0.654221	0.724971	0.719579	0.695093	0.75572	0.647959	0.698487	0.662592	0.765293	0.680127	0.74008	0.68549	0.701528	0.804667	0.756914	0.660383	0.659384	0.74331	0.713766	0.687651	0.707467	0.716644	0.659237	0.781258	0.712998	0.739347	0.693285	0.716859	0.754419	0.632166	0.741428	0.663003	0.76422	0.676501	0.726624	0.742612	0.661803	0.767462	0.683708	0.722988	0.681474	0.712388	0.749817	0.737658	0.797805	0.721094	0.728515	0.662223
Immature..B.cellna	0.48248	0.400961	0.408731	0.38297	0.345471	0.464658	0.30912	0.488622	0.510044	0.547823	0.336068	0.630503	0.355021	0.548485	0.548995	0.542035	0.673386	0.34069	0.739765	0.486939	0.568387	0.467794	0.38313	0.469279	0.850028	0.408982	0.551692	0.370178	0.575136	0.68782	0.345576	0.317014	0.447868	0.547819	0.335076	0.404472	0.305997	0.329086	0.487092	0.555407	0.523146	0.344887	0.452321	0.377726	0.524084	0.454316	0.52821	0.532439	0.327763
Immature.dendritic.cellna	0.745118	0.773152	0.776238	0.744246	0.732869	0.776087	0.734663	0.776215	0.737919	0.790414	0.75272	0.766467	0.774595	0.830727	0.813822	0.789596	0.776485	0.713828	0.798175	0.759162	0.768848	0.747147	0.731572	0.784349	0.754043	0.755238	0.779367	0.740217	0.775162	0.778319	0.750528	0.756973	0.747622	0.775101	0.733051	0.811998	0.73931	0.796976	0.780156	0.778003	0.773191	0.760158	0.754512	0.873425	0.791137	0.735905	0.758247	0.760218	0.750054
MDSCna	0.708843	0.61599	0.571189	0.679542	0.62388	0.781489	0.511428	0.66308	0.666635	0.881442	0.600192	0.935597	0.665853	0.783021	0.933376	0.790638	0.806441	0.507871	0.864471	0.782606	0.773067	0.726818	0.670182	0.747535	0.824197	0.737232	0.810561	0.577666	0.866878	0.953271	0.616169	0.599158	0.656424	0.771655	0.531245	0.703021	0.621216	0.564571	0.779142	0.834903	0.754446	0.65258	0.713946	0.64308	0.80302	0.758053	0.784717	0.722788	0.602164
Macrophagena	0.470818	0.380492	0.363045	0.402983	0.425398	0.43854	0.335671	0.416034	0.403112	0.630092	0.386361	0.528449	0.366374	0.449725	0.516643	0.439155	0.462114	0.357484	0.46846	0.503298	0.506416	0.435771	0.355546	0.426078	0.461493	0.475382	0.513355	0.361915	0.496201	0.547367	0.383219	0.361611	0.462221	0.493711	0.357581	0.398445	0.403545	0.331773	0.466106	0.464554	0.41439	0.395086	0.400305	0.410638	0.451676	0.429233	0.474868	0.489088	0.368641
Mast.cellna	0.47199	0.383976	0.531195	0.400528	0.493068	0.512845	0.472893	0.547742	0.509092	0.567258	0.408402	0.443538	0.477504	0.440917	0.440265	0.486588	0.512486	0.346373	0.485618	0.508304	0.5289	0.437654	0.469049	0.480066	0.451298	0.529472	0.464621	0.415398	0.516972	0.49319	0.392206	0.533264	0.4273	0.461648	0.482783	0.402472	0.637441	0.343601	0.542412	0.413978	0.481946	0.456344	0.44964	0.444997	0.525862	0.406842	0.481494	0.51215	0.477544
Monocytena	0.74618	0.696278	0.698556	0.724513	0.721025	0.702571	0.671001	0.691395	0.720247	0.767108	0.672684	0.757352	0.711401	0.736165	0.745512	0.751029	0.727348	0.646145	0.750303	0.705387	0.750641	0.726325	0.699223	0.673007	0.805102	0.728068	0.733554	0.725332	0.742444	0.777642	0.697759	0.725189	0.761664	0.700302	0.710192	0.682415	0.712338	0.727046	0.743641	0.70498	0.725004	0.725989	0.712312	0.751816	0.718576	0.724673	0.728267	0.761629	0.695269
Natural.killer.T.cellna	0.547006	0.501172	0.511668	0.536673	0.518583	0.548026	0.421798	0.514769	0.537217	0.594883	0.487493	0.565918	0.476711	0.549429	0.534129	0.553126	0.534649	0.464438	0.564647	0.525721	0.542776	0.557089	0.436594	0.521351	0.573578	0.55656	0.548596	0.50228	0.535926	0.597289	0.487132	0.504395	0.521431	0.558702	0.479282	0.519847	0.513122	0.439494	0.568569	0.537317	0.53805	0.510309	0.469333	0.412971	0.575004	0.53165	0.576606	0.524418	0.452361
Natural.killer.cellna	0.685923	0.615644	0.644037	0.615498	0.640446	0.655838	0.612194	0.662946	0.694021	0.702942	0.655034	0.717207	0.62132	0.680936	0.74626	0.699474	0.706168	0.590735	0.712363	0.652689	0.702812	0.654739	0.599272	0.713473	0.70984	0.704957	0.687304	0.657661	0.71573	0.747713	0.657217	0.63334	0.68566	0.71107	0.654928	0.643667	0.632339	0.54631	0.727591	0.706715	0.689931	0.627032	0.631537	0.608055	0.7132	0.659634	0.682398	0.644699	0.623666
Neutrophilna	0.0933809	0.101843	0.109064	0.127621	0.10752	0.106981	0.064574	0.0524473	0.107724	0.276596	0.0983659	0.134232	0.182951	0.0781443	0.362136	0.155301	0.183196	0.0264464	0.123527	0.143561	0.139764	0.10697	0.0844237	0.295687	0.0977565	0.13084	0.110215	0.0657107	0.17118	0.293655	0.0453213	0.133065	0.112807	0.195484	0.0515667	0.158735	0.190992	0.064515	0.279896	0.151255	0.114706	0.0851849	0.0694828	0.147543	0.0967316	0.0579121	0.146923	0.189903	0.0753565
Plasmacytoid.dendritic.cellna	0.758118	0.738057	0.768322	0.712335	0.741	0.722586	0.731673	0.746145	0.776735	0.808685	0.765939	0.79899	0.769177	0.81523	0.78419	0.779853	0.806788	0.723467	0.821551	0.755751	0.843721	0.739273	0.719264	0.73817	0.802662	0.778262	0.773053	0.733558	0.77943	0.815535	0.731977	0.753424	0.765057	0.730225	0.785692	0.780701	0.751325	0.74655	0.73743	0.813557	0.749726	0.777356	0.736025	0.758195	0.777638	0.733783	0.789714	0.779268	0.707047
Regulatory.T.cellna	0.677088	0.466935	0.526842	0.57304	0.518988	0.661471	0.36589	0.551584	0.594386	0.782794	0.522704	0.691631	0.438431	0.662666	0.731117	0.75039	0.651792	0.391432	0.717677	0.67365	0.637079	0.491613	0.356833	0.679897	0.742958	0.592155	0.718085	0.523814	0.644146	0.825231	0.500368	0.45594	0.547393	0.70748	0.462727	0.539703	0.504376	0.436799	0.707567	0.655261	0.644724	0.573689	0.531389	0.470301	0.651306	0.612725	0.685216	0.565594	0.419674
T.follicular.helper.cellna	0.582886	0.491151	0.562171	0.510198	0.505337	0.575003	0.447059	0.567106	0.607011	0.660976	0.532244	0.669485	0.504321	0.629413	0.649668	0.597579	0.612996	0.453655	0.648629	0.632103	0.604185	0.531722	0.502197	0.631985	0.634293	0.597781	0.594857	0.507334	0.630513	0.720684	0.55836	0.531302	0.571912	0.568124	0.578759	0.554442	0.520033	0.525857	0.538301	0.607785	0.576121	0.517562	0.538327	0.550866	0.615897	0.538103	0.60927	0.569585	0.46312
Type.1.T.helper.cellna	0.578548	0.484563	0.531567	0.528524	0.515647	0.549368	0.468665	0.5307	0.569087	0.644817	0.50641	0.653276	0.53636	0.607138	0.624023	0.589791	0.600244	0.456614	0.623719	0.561005	0.606881	0.518092	0.529826	0.531377	0.628958	0.578899	0.560979	0.530992	0.613288	0.657976	0.51239	0.513967	0.571325	0.566878	0.510181	0.543094	0.516664	0.507036	0.60753	0.59672	0.574987	0.543413	0.50634	0.512882	0.582724	0.562883	0.599782	0.604998	0.483328
Type.17.T.helper.cellna	0.352488	0.306472	0.403313	0.39702	0.403667	0.332225	0.383076	0.348062	0.361851	0.473642	0.383111	0.379466	0.348348	0.402019	0.431209	0.436587	0.363365	0.320269	0.418189	0.329077	0.353433	0.3716	0.378883	0.455666	0.312262	0.365919	0.378847	0.398652	0.352605	0.427128	0.325226	0.301019	0.338282	0.350491	0.332137	0.374777	0.339698	0.314458	0.379058	0.397769	0.389426	0.350919	0.391224	0.408094	0.389539	0.370152	0.356276	0.377326	0.299546
Type.2.T.helper.cellna	0.654503	0.601842	0.719337	0.627422	0.672394	0.669903	0.611128	0.625477	0.654043	0.699628	0.63047	0.671964	0.677082	0.61709	0.63255	0.606801	0.677031	0.630983	0.661461	0.6316	0.709396	0.662836	0.662349	0.584805	0.603847	0.617514	0.535231	0.564322	0.68494	0.557489	0.600216	0.676874	0.585038	0.661542	0.678795	0.619426	0.641104	0.491166	0.690933	0.696842	0.643454	0.642307	0.641095	0.581799	0.60496	0.67138	0.613802	0.646469	0.675753
[truncated: 198 more columns]
