# Supplementary material for: Prognosis and Immunotherapy Effect of Triple-Negative Breast Cancer by Lactylation-Related Genes and Experimental Validation
Source: Oncol Res. 2026 Jun 16;34(7):29. doi: 10.32604/or.2026.078051 (PMC13292059; doi:10.32604/or.2026.078051)
Supplement: Supplementary file 1 [file OncolRes-34-78051-s001.zip › Additional_file6.xlsx]

## Sheet: Sheet1
Low score group sensitivity	p＞0.05	High score group sensitivity	p＞0.05	Low score group sensitivity	p	High score group sensitivity	p
A.770041	0.14	AG.014699	0.43	AS601245	0.039	AUY922	0.034
AMG.706	0.38	Axitinib	0.33	PF.562271	0.036	CEP.701	0.011
BMS.536924	0.99	AZ628	0.23	WO2009093972	0.031	Cisplatin	0.035
CMK	0.74	AZD6482	0.63	BI.2536	0.017	QS11	0.049
Dasatinib	0.22	AZD8055	0.64	Docetaxel	0.012	TW.37	0.014
EHT.1864	0.053	BIBW2992	0.18	AZD.0530	0.001	PD.0332991	0.015
Embelin	0.24	BIRB.0796	0.43	MG.132	0.0056	Metformin	0.0045
Erlotinib	0.17	BMS.509744	0.27	Midostaurin	0.0043	JNJ.26854165	0.0015
GSK.650394	0.67	Bortezomib	0.2	A.443654	0.0048	GW843682X	0.0053
JW.7.52.1	0.1	CCT018159	0.84	GW.441756	0.0015	Etoposide	0.009
RDEA119	0.3	Cyclopamine	0.53	CHIR.99021	0.00015	CGP.60474	0.0017
Tipifarnib	0.9	Cytarabine	0.25	Bexarotene	0.00018	Rapamycin	0.0071
Vinorelbine	0.39	Epothilone.B	0.6	GSK269962A	0.00033	RO.3306	0.0034
WH.4.023	0.48	MK.2206	0.069	Thapsigargin	0.00096	SL.0101.1	0.00014
WZ.1.84	0.23	Nutlin.3a	0.18	Elesclomol	5.8e-05	Temsirolimus	0.00031
		NVP.BEZ235	0.43	AKT.inhibitor.VIII	1.6e-07	KU.55933	0.0009
		NVP.TAE684	0.15	FH535	5.9e-16	Doxorubicin	0.00028
		Paclitaxel	0.42	FTI.277	1.4e-06	Bleomycin	0.00028
		PD.0325901	0.54	GNF.2	7e-07	ABT.263	0.00061
		PLX4720	0.14	KIN001.135	3.3e-10	Parthenolide	0.00042
		VX.680	0.3	Lapatinib	2.1e-09	Pyrimethamine	0.00056
		S.Trityl.L.cysteine	0.51	LFM.A13	2.4e-09	SB.216763	5.7e-10
		Salubrinal	0.52	Imatinib	2.6e-13	SB590885	5.8e-07
		Shikonin	0.11	NSC.87877	7.3e-07	Vinblastine	1.6e-05
		Sorafenib	0.89	OSI.906	2.6e-16	Vorinostat	3.4e-06
				Pazopanib	5e-05	Roscovitine	3.6e-05
				X17.AAG	1.5e-05	VX.702	5.4e-08
				PF.4708671	1.8e-05	X681640	1.9e-13
				PHA.665752	1e-12	XMD8.85	3.9e-06
				Bryostatin.1	1.5e-14	Z.LLNle.CHO	1.9e-05
				CCT007093	3e-05	ZM.447439	1.3e-08
				Bicalutamide	1.3e-14	CGP.082996	4.7e-05
				BMS.754807	4e-08	CI.1040	2.5e-06
						GDC.0449	1.7e-14
						GDC0941	6.9e-06
						Gefitinib	4e-07
						Gemcitabine	5.3e-14
						DMOG	2.8e-08
						IPA.3	1.2e-10
						JNK.9L	6.8e-08
						JNK.Inhibitor.VIII	9.1e-11
						Lenalidomide	1.1e-15
						Mitomycin.C	4.1e-10
						PD.173074	1.7e-05
						MS.275	2.3e-07
						Nilotinib	7.4e-09
						NU.7441	9.7e-05
						PF.02341066	3.2e-07
						Obatoclax.Mesylate	3.8e-14
						PAC.1	8.8e-06
						AICAR	1.9e-05
						AP.24534	1.1e-09
						Bosutinib	8.7e-07
						BX.795	2.4e-09
						Camptothecin	4.7e-09
						AZD7762	2e-08
						BMS.708163	7.1e-06
						BAY.61.3606	5e-11
						BI.D1870	9.7e-08
						AZD.2281	9.3e-11
						AZD6244	6.9e-05
						ABT.888	＜2.22e-16
						Sunitinib	＜2.22e-16
						ATRA	＜2.22e-16
						Methotrexate	＜2.22e-16
