# Supplementary material for: Prognosis and Immunotherapy Effect of Triple-Negative Breast Cancer by Lactylation-Related Genes and Experimental Validation
Source: Oncol Res. 2026 Jun 16;34(7):29. doi: 10.32604/or.2026.078051 (PMC13292059; doi:10.32604/or.2026.078051)
Supplement: Supplementary file 1 [file OncolRes-34-78051-s001.zip › Additional_file7.csv]

	Hugo_Symbol	BRCA_High	BRCA_Low	pval	or	ci.up	ci.low	adjPval
1	CEP170	0	4	0.0135334645669291	0	0.781817873566042	0	1
2	ASPM	0	3	0.0406003937007874	0	1.26958709290126	0	1
3	COL4A2	0	3	0.0406003937007874	0	1.26958709290126	0	1
4	IQGAP3	0	3	0.0406003937007874	0	1.26958709290126	0	1
5	KCNV1	0	3	0.0406003937007874	0	1.26958709290126	0	1
6	KIAA1549L	0	3	0.0406003937007874	0	1.26958709290126	0	1
7	KIF17	0	3	0.0406003937007874	0	1.26958709290126	0	1
8	LSR	0	3	0.0406003937007874	0	1.26958709290126	0	1
9	MAPK4	0	3	0.0406003937007874	0	1.26958709290126	0	1
10	MECOM	0	3	0.0406003937007874	0	1.26958709290126	0	1
11	NR5A2	0	3	0.0406003937007874	0	1.26958709290126	0	1
12	PC	0	3	0.0406003937007874	0	1.26958709290126	0	1
13	PLIN4	0	3	0.0406003937007874	0	1.26958709290126	0	1
14	RNF213	0	3	0.0406003937007874	0	1.26958709290126	0	1
15	TBX20	0	3	0.0406003937007874	0	1.26958709290126	0	1
16	XPO4	0	3	0.0406003937007874	0	1.26958709290126	0	1
17	ZGRF1	0	3	0.0406003937007874	0	1.26958709290126	0	1
18	ANK1	2	5	0.0499114173228346	0.197806695620113	1.27190206853409	0.0181043654959064	1
19	ASXL2	1	4	0.0499114173228347	0.125554484533181	1.32105488413186	0.00248421220769066	1
20	FCGBP	1	4	0.0499114173228347	0.125554484533181	1.32105488413186	0.00248421220769066	1
21	KIAA1210	1	4	0.0499114173228347	0.125554484533181	1.32105488413186	0.00248421220769066	1
22	MYH14	1	4	0.0499114173228347	0.125554484533181	1.32105488413186	0.00248421220769066	1
23	MUC16	5	8	0.0612344214123915	0.295804309712927	1.10663821914748	0.0710368779775826	1
24	PTEN	6	0	0.0909349876839288	Inf	Inf	0.644482011380078	1
25	XIRP2	6	0	0.0909349876839288	Inf	Inf	0.644482011380078	1
26	FER1L5	7	0	0.0952280023746094	Inf	Inf	0.796721693748319	1
27	ABCA9	0	2	0.119912790697675	0	2.8299537684223	0	1
28	ABCD3	0	2	0.119912790697675	0	2.8299537684223	0	1
29	ADAMTSL3	0	2	0.119912790697675	0	2.8299537684223	0	1
30	ADCY5	0	2	0.119912790697675	0	2.8299537684223	0	1
31	AKAP8	0	2	0.119912790697675	0	2.8299537684223	0	1
32	APBB2	0	2	0.119912790697675	0	2.8299537684223	0	1
33	APPBP2	0	2	0.119912790697675	0	2.8299537684223	0	1
34	ARSB	0	2	0.119912790697675	0	2.8299537684223	0	1
35	ASTN1	0	2	0.119912790697675	0	2.8299537684223	0	1
36	ATAD2B	0	2	0.119912790697675	0	2.8299537684223	0	1
37	ATP1A1	0	2	0.119912790697675	0	2.8299537684223	0	1
38	ATP2B1	0	2	0.119912790697675	0	2.8299537684223	0	1
39	ATP6V0A1	0	2	0.119912790697675	0	2.8299537684223	0	1
40	ATP8B2	0	2	0.119912790697675	0	2.8299537684223	0	1
41	BCHE	0	2	0.119912790697675	0	2.8299537684223	0	1
42	BID	0	2	0.119912790697675	0	2.8299537684223	0	1
43	BTBD3	0	2	0.119912790697675	0	2.8299537684223	0	1
44	C12orf40	0	2	0.119912790697675	0	2.8299537684223	0	1
45	C16orf93	0	2	0.119912790697675	0	2.8299537684223	0	1
46	C22orf42	0	2	0.119912790697675	0	2.8299537684223	0	1
47	C2orf71	0	2	0.119912790697675	0	2.8299537684223	0	1
48	C6orf89	0	2	0.119912790697675	0	2.8299537684223	0	1
49	CACNA1H	0	2	0.119912790697675	0	2.8299537684223	0	1
50	CACNG3	0	2	0.119912790697675	0	2.8299537684223	0	1
51	CAPN2	0	2	0.119912790697675	0	2.8299537684223	0	1
52	CASKIN1	0	2	0.119912790697675	0	2.8299537684223	0	1
53	CCDC155	0	2	0.119912790697675	0	2.8299537684223	0	1
54	CCNB1IP1	0	2	0.119912790697675	0	2.8299537684223	0	1
55	CD9	0	2	0.119912790697675	0	2.8299537684223	0	1
56	CEACAM5	0	2	0.119912790697675	0	2.8299537684223	0	1
57	CHD6	0	2	0.119912790697675	0	2.8299537684223	0	1
58	CHST5	0	2	0.119912790697675	0	2.8299537684223	0	1
59	COL20A1	0	2	0.119912790697675	0	2.8299537684223	0	1
60	COL5A2	0	2	0.119912790697675	0	2.8299537684223	0	1
61	CXCR1	0	2	0.119912790697675	0	2.8299537684223	0	1
62	CYP4F8	0	2	0.119912790697675	0	2.8299537684223	0	1
63	DDX26B	0	2	0.119912790697675	0	2.8299537684223	0	1
64	DICER1	0	2	0.119912790697675	0	2.8299537684223	0	1
65	DLGAP5	0	2	0.119912790697675	0	2.8299537684223	0	1
66	DNAJC6	0	2	0.119912790697675	0	2.8299537684223	0	1
67	EHMT1	0	2	0.119912790697675	0	2.8299537684223	0	1
68	ELN	0	2	0.119912790697675	0	2.8299537684223	0	1
69	EPHA7	0	2	0.119912790697675	0	2.8299537684223	0	1
70	ERAP2	0	2	0.119912790697675	0	2.8299537684223	0	1
71	ERCC5	0	2	0.119912790697675	0	2.8299537684223	0	1
72	ETS2	0	2	0.119912790697675	0	2.8299537684223	0	1
73	FAM117B	0	2	0.119912790697675	0	2.8299537684223	0	1
74	FAM21C	0	2	0.119912790697675	0	2.8299537684223	0	1
75	FOCAD	0	2	0.119912790697675	0	2.8299537684223	0	1
76	GPRASP2	0	2	0.119912790697675	0	2.8299537684223	0	1
77	GTF3C1	0	2	0.119912790697675	0	2.8299537684223	0	1
78	HBP1	0	2	0.119912790697675	0	2.8299537684223	0	1
79	HEATR5A	0	2	0.119912790697675	0	2.8299537684223	0	1
80	HNRNPU	0	2	0.119912790697675	0	2.8299537684223	0	1
81	IDS	0	2	0.119912790697675	0	2.8299537684223	0	1
82	IGKV1D-42	0	2	0.119912790697675	0	2.8299537684223	0	1
83	IKBKB	0	2	0.119912790697675	0	2.8299537684223	0	1
84	IL12RB1	0	2	0.119912790697675	0	2.8299537684223	0	1
85	INPPL1	0	2	0.119912790697675	0	2.8299537684223	0	1
86	JMJD6	0	2	0.119912790697675	0	2.8299537684223	0	1
87	KIF21B	0	2	0.119912790697675	0	2.8299537684223	0	1
88	KRI1	0	2	0.119912790697675	0	2.8299537684223	0	1
89	LARGE	0	2	0.119912790697675	0	2.8299537684223	0	1
90	LCA5L	0	2	0.119912790697675	0	2.8299537684223	0	1
91	LGSN	0	2	0.119912790697675	0	2.8299537684223	0	1
92	LIF	0	2	0.119912790697675	0	2.8299537684223	0	1
93	LRRC15	0	2	0.119912790697675	0	2.8299537684223	0	1
94	LRRC42	0	2	0.119912790697675	0	2.8299537684223	0	1
95	MAGI3	0	2	0.119912790697675	0	2.8299537684223	0	1
96	MDGA1	0	2	0.119912790697675	0	2.8299537684223	0	1
97	MGAT5B	0	2	0.119912790697675	0	2.8299537684223	0	1
98	MYF6	0	2	0.119912790697675	0	2.8299537684223	0	1
99	MYO1H	0	2	0.119912790697675	0	2.8299537684223	0	1
100	NEK5	0	2	0.119912790697675	0	2.8299537684223	0	1
101	NPAS2	0	2	0.119912790697675	0	2.8299537684223	0	1
102	OR10V1	0	2	0.119912790697675	0	2.8299537684223	0	1
103	OR13G1	0	2	0.119912790697675	0	2.8299537684223	0	1
104	OR52N2	0	2	0.119912790697675	0	2.8299537684223	0	1
105	OR5M11	0	2	0.119912790697675	0	2.8299537684223	0	1
106	PAMR1	0	2	0.119912790697675	0	2.8299537684223	0	1
107	PCDHA9	0	2	0.119912790697675	0	2.8299537684223	0	1
108	PEX1	0	2	0.119912790697675	0	2.8299537684223	0	1
109	PI4KA	0	2	0.119912790697675	0	2.8299537684223	0	1
110	PIK3R6	0	2	0.119912790697675	0	2.8299537684223	0	1
111	PJA1	0	2	0.119912790697675	0	2.8299537684223	0	1
112	PRMT5	0	2	0.119912790697675	0	2.8299537684223	0	1
113	PTK2B	0	2	0.119912790697675	0	2.8299537684223	0	1
114	PTPRE	0	2	0.119912790697675	0	2.8299537684223	0	1
115	RANBP2	0	2	0.119912790697675	0	2.8299537684223	0	1
116	RBM33	0	2	0.119912790697675	0	2.8299537684223	0	1
117	RRN3	0	2	0.119912790697675	0	2.8299537684223	0	1
118	RRP12	0	2	0.119912790697675	0	2.8299537684223	0	1
119	RTN4	0	2	0.119912790697675	0	2.8299537684223	0	1
120	SCG3	0	2	0.119912790697675	0	2.8299537684223	0	1
121	SEMA5A	0	2	0.119912790697675	0	2.8299537684223	0	1
122	SERPINE1	0	2	0.119912790697675	0	2.8299537684223	0	1
123	SHROOM2	0	2	0.119912790697675	0	2.8299537684223	0	1
124	SKIDA1	0	2	0.119912790697675	0	2.8299537684223	0	1
125	SLC23A3	0	2	0.119912790697675	0	2.8299537684223	0	1
126	SMTNL1	0	2	0.119912790697675	0	2.8299537684223	0	1
127	SNAP91	0	2	0.119912790697675	0	2.8299537684223	0	1
128	SPATA31A7	0	2	0.119912790697675	0	2.8299537684223	0	1
129	STAT4	0	2	0.119912790697675	0	2.8299537684223	0	1
130	STAT5B	0	2	0.119912790697675	0	2.8299537684223	0	1
131	SYNE3	0	2	0.119912790697675	0	2.8299537684223	0	1
132	SYNPO2	0	2	0.119912790697675	0	2.8299537684223	0	1
133	TAF1	0	2	0.119912790697675	0	2.8299537684223	0	1
134	TBC1D25	0	2	0.119912790697675	0	2.8299537684223	0	1
135	TCTN2	0	2	0.119912790697675	0	2.8299537684223	0	1
136	THRAP3	0	2	0.119912790697675	0	2.8299537684223	0	1
137	TIPIN	0	2	0.119912790697675	0	2.8299537684223	0	1
138	TNIK	0	2	0.119912790697675	0	2.8299537684223	0	1
139	TNPO3	0	2	0.119912790697675	0	2.8299537684223	0	1
140	TOMM40L	0	2	0.119912790697675	0	2.8299537684223	0	1
141	TTC28	0	2	0.119912790697675	0	2.8299537684223	0	1
142	TUFM	0	2	0.119912790697675	0	2.8299537684223	0	1
143	UBTF	0	2	0.119912790697675	0	2.8299537684223	0	1
144	USP32	0	2	0.119912790697675	0	2.8299537684223	0	1
145	USPL1	0	2	0.119912790697675	0	2.8299537684223	0	1
146	UTP14A	0	2	0.119912790697675	0	2.8299537684223	0	1
147	VIT	0	2	0.119912790697675	0	2.8299537684223	0	1
148	VNN2	0	2	0.119912790697675	0	2.8299537684223	0	1
149	WBSCR27	0	2	0.119912790697675	0	2.8299537684223	0	1
150	WDR7	0	2	0.119912790697675	0	2.8299537684223	0	1
151	WHSC1	0	2	0.119912790697675	0	2.8299537684223	0	1
152	WNT8B	0	2	0.119912790697675	0	2.8299537684223	0	1
153	ZEB1	0	2	0.119912790697675	0	2.8299537684223	0	1
154	ZNF407	0	2	0.119912790697675	0	2.8299537684223	0	1
155	ZNF526	0	2	0.119912790697675	0	2.8299537684223	0	1
156	ZNF540	0	2	0.119912790697675	0	2.8299537684223	0	1
157	ZNF71	0	2	0.119912790697675	0	2.8299537684223	0	1
158	ASXL3	1	3	0.121801181102362	0.17112507522471	2.20459777423319	0.00318163481052123	1
159	BACH2	1	3	0.121801181102362	0.17112507522471	2.20459777423319	0.00318163481052123	1
160	DYSF	1	3	0.121801181102362	0.17112507522471	2.20459777423319	0.00318163481052123	1
161	HECW1	1	3	0.121801181102362	0.17112507522471	2.20459777423319	0.00318163481052123	1
162	KCNA5	1	3	0.121801181102362	0.17112507522471	2.20459777423319	0.00318163481052123	1
163	NDUFS2	1	3	0.121801181102362	0.17112507522471	2.20459777423319	0.00318163481052123	1
164	OR6K2	1	3	0.121801181102362	0.17112507522471	2.20459777423319	0.00318163481052123	1
165	PRKDC	1	3	0.121801181102362	0.17112507522471	2.20459777423319	0.00318163481052123	1
166	RYR1	1	3	0.121801181102362	0.17112507522471	2.20459777423319	0.00318163481052123	1
167	SSPO	1	3	0.121801181102362	0.17112507522471	2.20459777423319	0.00318163481052123	1
168	TG	1	3	0.121801181102362	0.17112507522471	2.20459777423319	0.00318163481052123	1
169	WDFY4	1	3	0.121801181102362	0.17112507522471	2.20459777423319	0.00318163481052123	1
170	ZKSCAN7	1	3	0.121801181102362	0.17112507522471	2.20459777423319	0.00318163481052123	1
171	AHCTF1	5	0	0.16207768723677	Inf	Inf	0.497148121366324	1
172	UTP20	5	0	0.16207768723677	Inf	Inf	0.497148121366324	1
173	VPS13C	5	0	0.16207768723677	Inf	Inf	0.497148121366324	1
174	ANK3	2	4	0.182246582807119	0.252920603346874	1.84761746127045	0.0220231384956267	1
175	F5	2	4	0.182246582807119	0.252920603346874	1.84761746127045	0.0220231384956267	1
176	ZFHX4	3	4	0.237268261455127	0.382727708640692	2.37750396414012	0.0535248004131854	1
177	ABCC12	1	2	0.278537584691448	0.261969652875372	5.16353529450005	0.00434602474464968	1
178	ACACB	1	2	0.278537584691448	0.261969652875372	5.16353529450005	0.00434602474464968	1
179	ACTG1	1	2	0.278537584691448	0.261969652875372	5.16353529450005	0.00434602474464968	1
180	AFF2	1	2	0.278537584691448	0.261969652875372	5.16353529450005	0.00434602474464968	1
181	AGO4	1	2	0.278537584691448	0.261969652875372	5.16353529450005	0.00434602474464968	1
182	AMBRA1	1	2	0.278537584691448	0.261969652875372	5.16353529450005	0.00434602474464968	1
183	ARHGAP42	1	2	0.278537584691448	0.261969652875372	5.16353529450005	0.00434602474464968	1
184	ARID4B	1	2	0.278537584691448	0.261969652875372	5.16353529450005	0.00434602474464968	1
185	ATP10B	1	2	0.278537584691448	0.261969652875372	5.16353529450005	0.00434602474464968	1
186	CACNA1C	1	2	0.278537584691448	0.261969652875372	5.16353529450005	0.00434602474464968	1
187	CDH23	1	2	0.278537584691448	0.261969652875372	5.16353529450005	0.00434602474464968	1
188	CELSR3	1	2	0.278537584691448	0.261969652875372	5.16353529450005	0.00434602474464968	1
189	CFAP61	1	2	0.278537584691448	0.261969652875372	5.16353529450005	0.00434602474464968	1
190	CFTR	1	2	0.278537584691448	0.261969652875372	5.16353529450005	0.00434602474464968	1
191	CKAP5	1	2	0.278537584691448	0.261969652875372	5.16353529450005	0.00434602474464968	1
192	COG2	1	2	0.278537584691448	0.261969652875372	5.16353529450005	0.00434602474464968	1
193	COL22A1	1	2	0.278537584691448	0.261969652875372	5.16353529450005	0.00434602474464968	1
194	CYSLTR1	1	2	0.278537584691448	0.261969652875372	5.16353529450005	0.00434602474464968	1
195	DNM1	1	2	0.278537584691448	0.261969652875372	5.16353529450005	0.00434602474464968	1
196	DNMBP	1	2	0.278537584691448	0.261969652875372	5.16353529450005	0.00434602474464968	1
197	ENPP7	1	2	0.278537584691448	0.261969652875372	5.16353529450005	0.00434602474464968	1
198	ERBB3	1	2	0.278537584691448	0.261969652875372	5.16353529450005	0.00434602474464968	1
199	FAM98A	1	2	0.278537584691448	0.261969652875372	5.16353529450005	0.00434602474464968	1
200	GANAB	1	2	0.278537584691448	0.261969652875372	5.16353529450005	0.00434602474464968	1
201	GCN1L1	1	2	0.278537584691448	0.261969652875372	5.16353529450005	0.00434602474464968	1
202	GDPD5	1	2	0.278537584691448	0.261969652875372	5.16353529450005	0.00434602474464968	1
203	GJA5	1	2	0.278537584691448	0.261969652875372	5.16353529450005	0.00434602474464968	1
204	GON4L	1	2	0.278537584691448	0.261969652875372	5.16353529450005	0.00434602474464968	1
205	GRM3	1	2	0.278537584691448	0.261969652875372	5.16353529450005	0.00434602474464968	1
206	HCFC1	1	2	0.278537584691448	0.261969652875372	5.16353529450005	0.00434602474464968	1
207	HECTD1	1	2	0.278537584691448	0.261969652875372	5.16353529450005	0.00434602474464968	1
208	HELQ	1	2	0.278537584691448	0.261969652875372	5.16353529450005	0.00434602474464968	1
209	HELZ	1	2	0.278537584691448	0.261969652875372	5.16353529450005	0.00434602474464968	1
210	HLF	1	2	0.278537584691448	0.261969652875372	5.16353529450005	0.00434602474464968	1
211	HTR5A	1	2	0.278537584691448	0.261969652875372	5.16353529450005	0.00434602474464968	1
212	IL11RA	1	2	0.278537584691448	0.261969652875372	5.16353529450005	0.00434602474464968	1
213	KDM5B	1	2	0.278537584691448	0.261969652875372	5.16353529450005	0.00434602474464968	1
214	KIAA0907	1	2	0.278537584691448	0.261969652875372	5.16353529450005	0.00434602474464968	1
215	KIAA0922	1	2	0.278537584691448	0.261969652875372	5.16353529450005	0.00434602474464968	1
216	KIAA2018	1	2	0.278537584691448	0.261969652875372	5.16353529450005	0.00434602474464968	1
217	KIRREL2	1	2	0.278537584691448	0.261969652875372	5.16353529450005	0.00434602474464968	1
218	KLHL13	1	2	0.278537584691448	0.261969652875372	5.16353529450005	0.00434602474464968	1
219	KMT2D	1	2	0.278537584691448	0.261969652875372	5.16353529450005	0.00434602474464968	1
220	KPNA2	1	2	0.278537584691448	0.261969652875372	5.16353529450005	0.00434602474464968	1
221	LHCGR	1	2	0.278537584691448	0.261969652875372	5.16353529450005	0.00434602474464968	1
222	LILRA1	1	2	0.278537584691448	0.261969652875372	5.16353529450005	0.00434602474464968	1
223	LRP5	1	2	0.278537584691448	0.261969652875372	5.16353529450005	0.00434602474464968	1
224	MROH2B	1	2	0.278537584691448	0.261969652875372	5.16353529450005	0.00434602474464968	1
225	MYH6	1	2	0.278537584691448	0.261969652875372	5.16353529450005	0.00434602474464968	1
226	NID1	1	2	0.278537584691448	0.261969652875372	5.16353529450005	0.00434602474464968	1
227	NIPBL	1	2	0.278537584691448	0.261969652875372	5.16353529450005	0.00434602474464968	1
228	NRP2	1	2	0.278537584691448	0.261969652875372	5.16353529450005	0.00434602474464968	1
229	NRXN2	1	2	0.278537584691448	0.261969652875372	5.16353529450005	0.00434602474464968	1
230	PAPPA2	1	2	0.278537584691448	0.261969652875372	5.16353529450005	0.00434602474464968	1
231	PCDH11X	1	2	0.278537584691448	0.261969652875372	5.16353529450005	0.00434602474464968	1
232	PHF3	1	2	0.278537584691448	0.261969652875372	5.16353529450005	0.00434602474464968	1
233	PHLDB1	1	2	0.278537584691448	0.261969652875372	5.16353529450005	0.00434602474464968	1
234	PIWIL2	1	2	0.278537584691448	0.261969652875372	5.16353529450005	0.00434602474464968	1
235	PLXNA3	1	2	0.278537584691448	0.261969652875372	5.16353529450005	0.00434602474464968	1
236	PRB3	1	2	0.278537584691448	0.261969652875372	5.16353529450005	0.00434602474464968	1
237	PTPRO	1	2	0.278537584691448	0.261969652875372	5.16353529450005	0.00434602474464968	1
238	RIMBP2	1	2	0.278537584691448	0.261969652875372	5.16353529450005	0.00434602474464968	1
239	RTFDC1	1	2	0.278537584691448	0.261969652875372	5.16353529450005	0.00434602474464968	1
240	SHE	1	2	0.278537584691448	0.261969652875372	5.16353529450005	0.00434602474464968	1
241	SIDT2	1	2	0.278537584691448	0.261969652875372	5.16353529450005	0.00434602474464968	1
242	SLC4A5	1	2	0.278537584691448	0.261969652875372	5.16353529450005	0.00434602474464968	1
243	SRRT	1	2	0.278537584691448	0.261969652875372	5.16353529450005	0.00434602474464968	1
244	SSC5D	1	2	0.278537584691448	0.261969652875372	5.16353529450005	0.00434602474464968	1
245	TAF1L	1	2	0.278537584691448	0.261969652875372	5.16353529450005	0.00434602474464968	1
246	THSD7A	1	2	0.278537584691448	0.261969652875372	5.16353529450005	0.00434602474464968	1
247	TRIM46	1	2	0.278537584691448	0.261969652875372	5.16353529450005	0.00434602474464968	1
248	TRIM67	1	2	0.278537584691448	0.261969652875372	5.16353529450005	0.00434602474464968	1
249	TSHZ2	1	2	0.278537584691448	0.261969652875372	5.16353529450005	0.00434602474464968	1
250	UBA7	1	2	0.278537584691448	0.261969652875372	5.16353529450005	0.00434602474464968	1
251	UMODL1	1	2	0.278537584691448	0.261969652875372	5.16353529450005	0.00434602474464968	1
252	UNC13C	1	2	0.278537584691448	0.261969652875372	5.16353529450005	0.00434602474464968	1
253	ZNF335	1	2	0.278537584691448	0.261969652875372	5.16353529450005	0.00434602474464968	1
254	ZNF780A	1	2	0.278537584691448	0.261969652875372	5.16353529450005	0.00434602474464968	1
255	AIM1	4	0	0.297060977842886	Inf	Inf	0.355454072539078	1
256	AKAP9	4	0	0.297060977842886	Inf	Inf	0.355454072539078	1
257	ARFGEF1	4	0	0.297060977842886	Inf	Inf	0.355454072539078	1
258	ARHGEF1	4	0	0.297060977842886	Inf	Inf	0.355454072539078	1
259	BAIAP3	4	0	0.297060977842886	Inf	Inf	0.355454072539078	1
260	CELSR2	4	0	0.297060977842886	Inf	Inf	0.355454072539078	1
261	CNTNAP5	4	0	0.297060977842886	Inf	Inf	0.355454072539078	1
262	COL12A1	4	0	0.297060977842886	Inf	Inf	0.355454072539078	1
263	CTNNA2	4	0	0.297060977842886	Inf	Inf	0.355454072539078	1
264	DNAH12	4	0	0.297060977842886	Inf	Inf	0.355454072539078	1
265	DNAH3	4	0	0.297060977842886	Inf	Inf	0.355454072539078	1
266	FGD6	4	0	0.297060977842886	Inf	Inf	0.355454072539078	1
267	GBF1	4	0	0.297060977842886	Inf	Inf	0.355454072539078	1
268	GOLGA6L6	4	0	0.297060977842886	Inf	Inf	0.355454072539078	1
269	GREB1L	4	0	0.297060977842886	Inf	Inf	0.355454072539078	1
270	HRNR	4	0	0.297060977842886	Inf	Inf	0.355454072539078	1
271	IGSF10	4	0	0.297060977842886	Inf	Inf	0.355454072539078	1
272	MYO10	4	0	0.297060977842886	Inf	Inf	0.355454072539078	1
273	OTOGL	4	0	0.297060977842886	Inf	Inf	0.355454072539078	1
274	TPR	4	0	0.297060977842886	Inf	Inf	0.355454072539078	1
275	VWA3A	4	0	0.297060977842886	Inf	Inf	0.355454072539078	1
276	WDR17	4	0	0.297060977842886	Inf	Inf	0.355454072539078	1
277	WDR87	4	0	0.297060977842886	Inf	Inf	0.355454072539078	1
278	YY1AP1	4	0	0.297060977842886	Inf	Inf	0.355454072539078	1
279	ZMYM4	4	0	0.297060977842886	Inf	Inf	0.355454072539078	1
280	MUC17	5	5	0.316841960330197	0.509179101532733	2.35173084186693	0.110139447379394	1
281	DNAH5	2	3	0.341802096685589	0.344554003392891	3.12848528390421	0.0277557458188739	1
282	FANCD2	2	3	0.341802096685589	0.344554003392891	3.12848528390421	0.0277557458188739	1
283	ITPR2	2	3	0.341802096685589	0.344554003392891	3.12848528390421	0.0277557458188739	1
284	LAMA3	2	3	0.341802096685589	0.344554003392891	3.12848528390421	0.0277557458188739	1
285	RYR3	2	3	0.341802096685589	0.344554003392891	3.12848528390421	0.0277557458188739	1
286	SPTB	2	3	0.341802096685589	0.344554003392891	3.12848528390421	0.0277557458188739	1
287	ZDBF2	2	3	0.341802096685589	0.344554003392891	3.12848528390421	0.0277557458188739	1
288	AADAC	0	1	0.348837209302326	0	20.8929378838125	0	1
289	AASDH	0	1	0.348837209302326	0	20.8929378838125	0	1
290	ABCA5	0	1	0.348837209302326	0	20.8929378838125	0	1
291	ABCB10	0	1	0.348837209302326	0	20.8929378838125	0	1
292	ABCC1	0	1	0.348837209302326	0	20.8929378838125	0	1
293	ABCF2	0	1	0.348837209302326	0	20.8929378838125	0	1
294	ABL2	0	1	0.348837209302326	0	20.8929378838125	0	1
295	ABLIM2	0	1	0.348837209302326	0	20.8929378838125	0	1
296	ABTB2	0	1	0.348837209302326	0	20.8929378838125	0	1
297	ACAD10	0	1	0.348837209302326	0	20.8929378838125	0	1
298	ACAN	0	1	0.348837209302326	0	20.8929378838125	0	1
299	ACAT1	0	1	0.348837209302326	0	20.8929378838125	0	1
300	ACBD5	0	1	0.348837209302326	0	20.8929378838125	0	1
301	ACCS	0	1	0.348837209302326	0	20.8929378838125	0	1
302	ACCSL	0	1	0.348837209302326	0	20.8929378838125	0	1
303	ACO2	0	1	0.348837209302326	0	20.8929378838125	0	1
304	ACOT7	0	1	0.348837209302326	0	20.8929378838125	0	1
305	ACOX3	0	1	0.348837209302326	0	20.8929378838125	0	1
306	ACPT	0	1	0.348837209302326	0	20.8929378838125	0	1
307	ACSBG1	0	1	0.348837209302326	0	20.8929378838125	0	1
308	ACSM2B	0	1	0.348837209302326	0	20.8929378838125	0	1
309	ACSM4	0	1	0.348837209302326	0	20.8929378838125	0	1
310	ACTR1A	0	1	0.348837209302326	0	20.8929378838125	0	1
311	ACTR5	0	1	0.348837209302326	0	20.8929378838125	0	1
312	ADAM20	0	1	0.348837209302326	0	20.8929378838125	0	1
313	ADAMTS15	0	1	0.348837209302326	0	20.8929378838125	0	1
314	ADAMTS16	0	1	0.348837209302326	0	20.8929378838125	0	1
315	ADAMTS17	0	1	0.348837209302326	0	20.8929378838125	0	1
316	ADAMTS18	0	1	0.348837209302326	0	20.8929378838125	0	1
317	ADAMTS2	0	1	0.348837209302326	0	20.8929378838125	0	1
318	ADAMTS20	0	1	0.348837209302326	0	20.8929378838125	0	1
319	ADCY1	0	1	0.348837209302326	0	20.8929378838125	0	1
320	ADCY7	0	1	0.348837209302326	0	20.8929378838125	0	1
321	ADGRB2	0	1	0.348837209302326	0	20.8929378838125	0	1
322	ADGRV1	0	1	0.348837209302326	0	20.8929378838125	0	1
323	ADNP2	0	1	0.348837209302326	0	20.8929378838125	0	1
324	ADRA1A	0	1	0.348837209302326	0	20.8929378838125	0	1
325	ADRB2	0	1	0.348837209302326	0	20.8929378838125	0	1
326	AFF3	0	1	0.348837209302326	0	20.8929378838125	0	1
327	AFF4	0	1	0.348837209302326	0	20.8929378838125	0	1
328	AFP	0	1	0.348837209302326	0	20.8929378838125	0	1
329	AGK	0	1	0.348837209302326	0	20.8929378838125	0	1
330	AGMO	0	1	0.348837209302326	0	20.8929378838125	0	1
331	AHRR	0	1	0.348837209302326	0	20.8929378838125	0	1
332	AIFM1	0	1	0.348837209302326	0	20.8929378838125	0	1
333	AJUBA	0	1	0.348837209302326	0	20.8929378838125	0	1
334	AKAP13	0	1	0.348837209302326	0	20.8929378838125	0	1
335	AKAP14	0	1	0.348837209302326	0	20.8929378838125	0	1
336	AKIRIN1	0	1	0.348837209302326	0	20.8929378838125	0	1
337	AKNA	0	1	0.348837209302326	0	20.8929378838125	0	1
338	AKR1C1	0	1	0.348837209302326	0	20.8929378838125	0	1
339	AKTIP	0	1	0.348837209302326	0	20.8929378838125	0	1
340	ALDOA	0	1	0.348837209302326	0	20.8929378838125	0	1
341	ALDOB	0	1	0.348837209302326	0	20.8929378838125	0	1
342	ALG10B	0	1	0.348837209302326	0	20.8929378838125	0	1
343	ALG11	0	1	0.348837209302326	0	20.8929378838125	0	1
344	ALK	0	1	0.348837209302326	0	20.8929378838125	0	1
345	ALOX12	0	1	0.348837209302326	0	20.8929378838125	0	1
346	ALOX15B	0	1	0.348837209302326	0	20.8929378838125	0	1
347	AMDHD1	0	1	0.348837209302326	0	20.8929378838125	0	1
348	AMIGO2	0	1	0.348837209302326	0	20.8929378838125	0	1
349	AMPD3	0	1	0.348837209302326	0	20.8929378838125	0	1
350	ANKHD1-EIF4EBP3	0	1	0.348837209302326	0	20.8929378838125	0	1
351	ANKRD2	0	1	0.348837209302326	0	20.8929378838125	0	1
352	ANKRD27	0	1	0.348837209302326	0	20.8929378838125	0	1
353	ANKRD35	0	1	0.348837209302326	0	20.8929378838125	0	1
354	ANKRD36BP2	0	1	0.348837209302326	0	20.8929378838125	0	1
355	ANKRD42	0	1	0.348837209302326	0	20.8929378838125	0	1
356	ANKS4B	0	1	0.348837209302326	0	20.8929378838125	0	1
357	ANKS6	0	1	0.348837209302326	0	20.8929378838125	0	1
358	ANLN	0	1	0.348837209302326	0	20.8929378838125	0	1
359	ANO10	0	1	0.348837209302326	0	20.8929378838125	0	1
360	ANO8	0	1	0.348837209302326	0	20.8929378838125	0	1
361	ANXA1	0	1	0.348837209302326	0	20.8929378838125	0	1
362	ANXA13	0	1	0.348837209302326	0	20.8929378838125	0	1
363	AP2A1	0	1	0.348837209302326	0	20.8929378838125	0	1
364	AP4E1	0	1	0.348837209302326	0	20.8929378838125	0	1
365	AP5Z1	0	1	0.348837209302326	0	20.8929378838125	0	1
366	APBB1IP	0	1	0.348837209302326	0	20.8929378838125	0	1
367	APCS	0	1	0.348837209302326	0	20.8929378838125	0	1
368	APOBEC2	0	1	0.348837209302326	0	20.8929378838125	0	1
369	APOF	0	1	0.348837209302326	0	20.8929378838125	0	1
370	APOL2	0	1	0.348837209302326	0	20.8929378838125	0	1
371	APOOL	0	1	0.348837209302326	0	20.8929378838125	0	1
372	APTX	0	1	0.348837209302326	0	20.8929378838125	0	1
373	AQP11	0	1	0.348837209302326	0	20.8929378838125	0	1
374	AQP4	0	1	0.348837209302326	0	20.8929378838125	0	1
375	AR	0	1	0.348837209302326	0	20.8929378838125	0	1
376	ARAP1	0	1	0.348837209302326	0	20.8929378838125	0	1
377	ARFGAP1	0	1	0.348837209302326	0	20.8929378838125	0	1
378	ARHGAP17	0	1	0.348837209302326	0	20.8929378838125	0	1
379	ARHGAP20	0	1	0.348837209302326	0	20.8929378838125	0	1
380	ARHGAP25	0	1	0.348837209302326	0	20.8929378838125	0	1
381	ARHGAP31	0	1	0.348837209302326	0	20.8929378838125	0	1
382	ARHGAP4	0	1	0.348837209302326	0	20.8929378838125	0	1
383	ARHGAP6	0	1	0.348837209302326	0	20.8929378838125	0	1
384	ARHGEF10L	0	1	0.348837209302326	0	20.8929378838125	0	1
385	ARID2	0	1	0.348837209302326	0	20.8929378838125	0	1
386	ARID4A	0	1	0.348837209302326	0	20.8929378838125	0	1
387	ARL1	0	1	0.348837209302326	0	20.8929378838125	0	1
388	ARL2	0	1	0.348837209302326	0	20.8929378838125	0	1
389	ARMC6	0	1	0.348837209302326	0	20.8929378838125	0	1
390	ARPC1B	0	1	0.348837209302326	0	20.8929378838125	0	1
391	ARPIN	0	1	0.348837209302326	0	20.8929378838125	0	1
392	ARR3	0	1	0.348837209302326	0	20.8929378838125	0	1
393	ARRB2	0	1	0.348837209302326	0	20.8929378838125	0	1
394	ARSF	0	1	0.348837209302326	0	20.8929378838125	0	1
395	ASAP2	0	1	0.348837209302326	0	20.8929378838125	0	1
396	ASB10	0	1	0.348837209302326	0	20.8929378838125	0	1
397	ASH2L	0	1	0.348837209302326	0	20.8929378838125	0	1
398	ASIC1	0	1	0.348837209302326	0	20.8929378838125	0	1
399	ASPA	0	1	0.348837209302326	0	20.8929378838125	0	1
400	ASS1	0	1	0.348837209302326	0	20.8929378838125	0	1
401	ASTN2	0	1	0.348837209302326	0	20.8929378838125	0	1
402	ATG3	0	1	0.348837209302326	0	20.8929378838125	0	1
403	ATG4A	0	1	0.348837209302326	0	20.8929378838125	0	1
404	ATP10D	0	1	0.348837209302326	0	20.8929378838125	0	1
405	ATP2A1	0	1	0.348837209302326	0	20.8929378838125	0	1
406	ATP5C1	0	1	0.348837209302326	0	20.8929378838125	0	1
407	ATP6V1B1	0	1	0.348837209302326	0	20.8929378838125	0	1
408	ATP6V1C1	0	1	0.348837209302326	0	20.8929378838125	0	1
409	ATP8B1	0	1	0.348837209302326	0	20.8929378838125	0	1
410	ATXN7L3	0	1	0.348837209302326	0	20.8929378838125	0	1
411	AXIN2	0	1	0.348837209302326	0	20.8929378838125	0	1
412	AZI2	0	1	0.348837209302326	0	20.8929378838125	0	1
413	B3GALT5	0	1	0.348837209302326	0	20.8929378838125	0	1
414	B4GALT1	0	1	0.348837209302326	0	20.8929378838125	0	1
415	B4GALT6	0	1	0.348837209302326	0	20.8929378838125	0	1
416	BAG6	0	1	0.348837209302326	0	20.8929378838125	0	1
417	BAP1	0	1	0.348837209302326	0	20.8929378838125	0	1
418	BCAN	0	1	0.348837209302326	0	20.8929378838125	0	1
419	BCAP31	0	1	0.348837209302326	0	20.8929378838125	0	1
420	BCAT2	0	1	0.348837209302326	0	20.8929378838125	0	1
421	BCL2L12	0	1	0.348837209302326	0	20.8929378838125	0	1
422	BCO1	0	1	0.348837209302326	0	20.8929378838125	0	1
423	BCOR	0	1	0.348837209302326	0	20.8929378838125	0	1
424	BDKRB1	0	1	0.348837209302326	0	20.8929378838125	0	1
425	BEND7	0	1	0.348837209302326	0	20.8929378838125	0	1
426	BEST1	0	1	0.348837209302326	0	20.8929378838125	0	1
427	BEST2	0	1	0.348837209302326	0	20.8929378838125	0	1
428	BEST3	0	1	0.348837209302326	0	20.8929378838125	0	1
429	BFSP2	0	1	0.348837209302326	0	20.8929378838125	0	1
430	BHLHE41	0	1	0.348837209302326	0	20.8929378838125	0	1
431	BLOC1S2	0	1	0.348837209302326	0	20.8929378838125	0	1
432	BMX	0	1	0.348837209302326	0	20.8929378838125	0	1
433	BNIP3L	0	1	0.348837209302326	0	20.8929378838125	0	1
434	BOD1L2	0	1	0.348837209302326	0	20.8929378838125	0	1
435	BPIFC	0	1	0.348837209302326	0	20.8929378838125	0	1
436	BRINP2	0	1	0.348837209302326	0	20.8929378838125	0	1
437	BRK1	0	1	0.348837209302326	0	20.8929378838125	0	1
438	BROX	0	1	0.348837209302326	0	20.8929378838125	0	1
439	BRPF3	0	1	0.348837209302326	0	20.8929378838125	0	1
440	BTBD9	0	1	0.348837209302326	0	20.8929378838125	0	1
441	BTNL9	0	1	0.348837209302326	0	20.8929378838125	0	1
442	C10orf90	0	1	0.348837209302326	0	20.8929378838125	0	1
443	C10orf99	0	1	0.348837209302326	0	20.8929378838125	0	1
444	C11orf30	0	1	0.348837209302326	0	20.8929378838125	0	1
445	C11orf71	0	1	0.348837209302326	0	20.8929378838125	0	1
446	C12orf5	0	1	0.348837209302326	0	20.8929378838125	0	1
447	C14orf169	0	1	0.348837209302326	0	20.8929378838125	0	1
448	C14orf37	0	1	0.348837209302326	0	20.8929378838125	0	1
449	C16orf87	0	1	0.348837209302326	0	20.8929378838125	0	1
450	C17orf104	0	1	0.348837209302326	0	20.8929378838125	0	1
451	C19orf43	0	1	0.348837209302326	0	20.8929378838125	0	1
452	C19orf71	0	1	0.348837209302326	0	20.8929378838125	0	1
453	C1QTNF9B-AS1	0	1	0.348837209302326	0	20.8929378838125	0	1
454	C1R	0	1	0.348837209302326	0	20.8929378838125	0	1
455	C1orf101	0	1	0.348837209302326	0	20.8929378838125	0	1
456	C1orf189	0	1	0.348837209302326	0	20.8929378838125	0	1
457	C1orf228	0	1	0.348837209302326	0	20.8929378838125	0	1
458	C1orf61	0	1	0.348837209302326	0	20.8929378838125	0	1
459	C21orf2	0	1	0.348837209302326	0	20.8929378838125	0	1
460	C2orf78	0	1	0.348837209302326	0	20.8929378838125	0	1
461	C4BPA	0	1	0.348837209302326	0	20.8929378838125	0	1
462	C4orf17	0	1	0.348837209302326	0	20.8929378838125	0	1
463	C4orf36	0	1	0.348837209302326	0	20.8929378838125	0	1
464	C7orf61	0	1	0.348837209302326	0	20.8929378838125	0	1
465	C8orf74	0	1	0.348837209302326	0	20.8929378838125	0	1
466	C9orf131	0	1	0.348837209302326	0	20.8929378838125	0	1
467	C9orf78	0	1	0.348837209302326	0	20.8929378838125	0	1
468	C9orf84	0	1	0.348837209302326	0	20.8929378838125	0	1
469	CABIN1	0	1	0.348837209302326	0	20.8929378838125	0	1
470	CACHD1	0	1	0.348837209302326	0	20.8929378838125	0	1
471	CACNG7	0	1	0.348837209302326	0	20.8929378838125	0	1
472	CADPS	0	1	0.348837209302326	0	20.8929378838125	0	1
473	CADPS2	0	1	0.348837209302326	0	20.8929378838125	0	1
474	CAMK2D	0	1	0.348837209302326	0	20.8929378838125	0	1
475	CAMKMT	0	1	0.348837209302326	0	20.8929378838125	0	1
476	CAMTA2	0	1	0.348837209302326	0	20.8929378838125	0	1
477	CARD10	0	1	0.348837209302326	0	20.8929378838125	0	1
478	CARS	0	1	0.348837209302326	0	20.8929378838125	0	1
479	CASC1	0	1	0.348837209302326	0	20.8929378838125	0	1
480	CASP1	0	1	0.348837209302326	0	20.8929378838125	0	1
481	CASP7	0	1	0.348837209302326	0	20.8929378838125	0	1
482	CBL	0	1	0.348837209302326	0	20.8929378838125	0	1
483	CBLC	0	1	0.348837209302326	0	20.8929378838125	0	1
484	CBX1	0	1	0.348837209302326	0	20.8929378838125	0	1
485	CC2D2A	0	1	0.348837209302326	0	20.8929378838125	0	1
486	CCDC103	0	1	0.348837209302326	0	20.8929378838125	0	1
487	CCDC108	0	1	0.348837209302326	0	20.8929378838125	0	1
488	CCDC110	0	1	0.348837209302326	0	20.8929378838125	0	1
489	CCDC120	0	1	0.348837209302326	0	20.8929378838125	0	1
490	CCDC127	0	1	0.348837209302326	0	20.8929378838125	0	1
491	CCDC14	0	1	0.348837209302326	0	20.8929378838125	0	1
492	CCDC144NL	0	1	0.348837209302326	0	20.8929378838125	0	1
493	CCDC148	0	1	0.348837209302326	0	20.8929378838125	0	1
494	CCDC50	0	1	0.348837209302326	0	20.8929378838125	0	1
495	CCDC67	0	1	0.348837209302326	0	20.8929378838125	0	1
496	CCDC7	0	1	0.348837209302326	0	20.8929378838125	0	1
497	CCDC87	0	1	0.348837209302326	0	20.8929378838125	0	1
498	CCDC88A	0	1	0.348837209302326	0	20.8929378838125	0	1
499	CCL23	0	1	0.348837209302326	0	20.8929378838125	0	1
500	CCNA1	0	1	0.348837209302326	0	20.8929378838125	0	1
501	CCNF	0	1	0.348837209302326	0	20.8929378838125	0	1
502	CCR2	0	1	0.348837209302326	0	20.8929378838125	0	1
503	CCR7	0	1	0.348837209302326	0	20.8929378838125	0	1
504	CCT2	0	1	0.348837209302326	0	20.8929378838125	0	1
505	CCT5	0	1	0.348837209302326	0	20.8929378838125	0	1
506	CD19	0	1	0.348837209302326	0	20.8929378838125	0	1
507	CD2	0	1	0.348837209302326	0	20.8929378838125	0	1
508	CD248	0	1	0.348837209302326	0	20.8929378838125	0	1
509	CD3E	0	1	0.348837209302326	0	20.8929378838125	0	1
510	CD4	0	1	0.348837209302326	0	20.8929378838125	0	1
511	CD86	0	1	0.348837209302326	0	20.8929378838125	0	1
512	CD8A	0	1	0.348837209302326	0	20.8929378838125	0	1
513	CDADC1	0	1	0.348837209302326	0	20.8929378838125	0	1
514	CDC42BPA	0	1	0.348837209302326	0	20.8929378838125	0	1
515	CDC7	0	1	0.348837209302326	0	20.8929378838125	0	1
516	CDH18	0	1	0.348837209302326	0	20.8929378838125	0	1
517	CDH19	0	1	0.348837209302326	0	20.8929378838125	0	1
518	CDH24	0	1	0.348837209302326	0	20.8929378838125	0	1
519	CDH26	0	1	0.348837209302326	0	20.8929378838125	0	1
520	CDH6	0	1	0.348837209302326	0	20.8929378838125	0	1
521	CDK12	0	1	0.348837209302326	0	20.8929378838125	0	1
522	CDK13	0	1	0.348837209302326	0	20.8929378838125	0	1
523	CDK14	0	1	0.348837209302326	0	20.8929378838125	0	1
524	CDK15	0	1	0.348837209302326	0	20.8929378838125	0	1
525	CDK2AP2	0	1	0.348837209302326	0	20.8929378838125	0	1
526	CDR2L	0	1	0.348837209302326	0	20.8929378838125	0	1
527	CDT1	0	1	0.348837209302326	0	20.8929378838125	0	1
528	CDX4	0	1	0.348837209302326	0	20.8929378838125	0	1
529	CELA3B	0	1	0.348837209302326	0	20.8929378838125	0	1
530	CELF4	0	1	0.348837209302326	0	20.8929378838125	0	1
531	CEP295	0	1	0.348837209302326	0	20.8929378838125	0	1
532	CEP72	0	1	0.348837209302326	0	20.8929378838125	0	1
533	CER1	0	1	0.348837209302326	0	20.8929378838125	0	1
534	CFAP36	0	1	0.348837209302326	0	20.8929378838125	0	1
535	CFAP54	0	1	0.348837209302326	0	20.8929378838125	0	1
536	CFAP69	0	1	0.348837209302326	0	20.8929378838125	0	1
537	CFHR1	0	1	0.348837209302326	0	20.8929378838125	0	1
538	CGN	0	1	0.348837209302326	0	20.8929378838125	0	1
539	CHAMP1	0	1	0.348837209302326	0	20.8929378838125	0	1
540	CHCHD5	0	1	0.348837209302326	0	20.8929378838125	0	1
541	CHEK2	0	1	0.348837209302326	0	20.8929378838125	0	1
542	CHIT1	0	1	0.348837209302326	0	20.8929378838125	0	1
543	CHP1	0	1	0.348837209302326	0	20.8929378838125	0	1
544	CHPT1	0	1	0.348837209302326	0	20.8929378838125	0	1
545	CHRDL1	0	1	0.348837209302326	0	20.8929378838125	0	1
546	CHRFAM7A	0	1	0.348837209302326	0	20.8929378838125	0	1
547	CHRM3	0	1	0.348837209302326	0	20.8929378838125	0	1
548	CHRNB4	0	1	0.348837209302326	0	20.8929378838125	0	1
549	CHRNG	0	1	0.348837209302326	0	20.8929378838125	0	1
550	CIB4	0	1	0.348837209302326	0	20.8929378838125	0	1
551	CILP2	0	1	0.348837209302326	0	20.8929378838125	0	1
552	CKM	0	1	0.348837209302326	0	20.8929378838125	0	1
553	CLASP1	0	1	0.348837209302326	0	20.8929378838125	0	1
554	CLASP2	0	1	0.348837209302326	0	20.8929378838125	0	1
555	CLCN1	0	1	0.348837209302326	0	20.8929378838125	0	1
556	CLCN4	0	1	0.348837209302326	0	20.8929378838125	0	1
557	CLDN4	0	1	0.348837209302326	0	20.8929378838125	0	1
558	CLDND1	0	1	0.348837209302326	0	20.8929378838125	0	1
559	CLEC10A	0	1	0.348837209302326	0	20.8929378838125	0	1
560	CLEC14A	0	1	0.348837209302326	0	20.8929378838125	0	1
561	CLEC5A	0	1	0.348837209302326	0	20.8929378838125	0	1
562	CLOCK	0	1	0.348837209302326	0	20.8929378838125	0	1
563	CLRN2	0	1	0.348837209302326	0	20.8929378838125	0	1
564	CLRN3	0	1	0.348837209302326	0	20.8929378838125	0	1
565	CLUH	0	1	0.348837209302326	0	20.8929378838125	0	1
566	CMAS	0	1	0.348837209302326	0	20.8929378838125	0	1
567	CNBD1	0	1	0.348837209302326	0	20.8929378838125	0	1
568	CNN1	0	1	0.348837209302326	0	20.8929378838125	0	1
569	CNOT3	0	1	0.348837209302326	0	20.8929378838125	0	1
570	CNR2	0	1	0.348837209302326	0	20.8929378838125	0	1
571	CNTNAP3	0	1	0.348837209302326	0	20.8929378838125	0	1
572	CNTROB	0	1	0.348837209302326	0	20.8929378838125	0	1
573	COBL	0	1	0.348837209302326	0	20.8929378838125	0	1
574	COBLL1	0	1	0.348837209302326	0	20.8929378838125	0	1
575	COG5	0	1	0.348837209302326	0	20.8929378838125	0	1
576	COL13A1	0	1	0.348837209302326	0	20.8929378838125	0	1
577	COL24A1	0	1	0.348837209302326	0	20.8929378838125	0	1
578	COL28A1	0	1	0.348837209302326	0	20.8929378838125	0	1
579	COL3A1	0	1	0.348837209302326	0	20.8929378838125	0	1
580	COL4A3	0	1	0.348837209302326	0	20.8929378838125	0	1
581	COL4A5	0	1	0.348837209302326	0	20.8929378838125	0	1
582	COL9A2	0	1	0.348837209302326	0	20.8929378838125	0	1
583	COLEC12	0	1	0.348837209302326	0	20.8929378838125	0	1
584	COLQ	0	1	0.348837209302326	0	20.8929378838125	0	1
585	COMMD4	0	1	0.348837209302326	0	20.8929378838125	0	1
586	COPB1	0	1	0.348837209302326	0	20.8929378838125	0	1
587	COPE	0	1	0.348837209302326	0	20.8929378838125	0	1
588	COPS8	0	1	0.348837209302326	0	20.8929378838125	0	1
589	CORO1B	0	1	0.348837209302326	0	20.8929378838125	0	1
590	CORO1C	0	1	0.348837209302326	0	20.8929378838125	0	1
591	CPNE4	0	1	0.348837209302326	0	20.8929378838125	0	1
592	CPSF4	0	1	0.348837209302326	0	20.8929378838125	0	1
593	CRACR2A	0	1	0.348837209302326	0	20.8929378838125	0	1
594	CREB3	0	1	0.348837209302326	0	20.8929378838125	0	1
595	CRIP1	0	1	0.348837209302326	0	20.8929378838125	0	1
596	CRISP1	0	1	0.348837209302326	0	20.8929378838125	0	1
597	CRY2	0	1	0.348837209302326	0	20.8929378838125	0	1
598	CRYBA1	0	1	0.348837209302326	0	20.8929378838125	0	1
599	CRYBG3	0	1	0.348837209302326	0	20.8929378838125	0	1
600	CRYGA	0	1	0.348837209302326	0	20.8929378838125	0	1
601	CRYGC	0	1	0.348837209302326	0	20.8929378838125	0	1
602	CSF2RB	0	1	0.348837209302326	0	20.8929378838125	0	1
603	CSHL1	0	1	0.348837209302326	0	20.8929378838125	0	1
604	CSNK2A1	0	1	0.348837209302326	0	20.8929378838125	0	1
605	CSPG4	0	1	0.348837209302326	0	20.8929378838125	0	1
606	CT47B1	0	1	0.348837209302326	0	20.8929378838125	0	1
607	CTAGE1	0	1	0.348837209302326	0	20.8929378838125	0	1
608	CTNNBL1	0	1	0.348837209302326	0	20.8929378838125	0	1
609	CTR9	0	1	0.348837209302326	0	20.8929378838125	0	1
610	CWC27	0	1	0.348837209302326	0	20.8929378838125	0	1
611	CWH43	0	1	0.348837209302326	0	20.8929378838125	0	1
612	CXorf58	0	1	0.348837209302326	0	20.8929378838125	0	1
613	CXorf66	0	1	0.348837209302326	0	20.8929378838125	0	1
614	CYB561D2	0	1	0.348837209302326	0	20.8929378838125	0	1
615	CYLC1	0	1	0.348837209302326	0	20.8929378838125	0	1
616	CYLD	0	1	0.348837209302326	0	20.8929378838125	0	1
617	CYP17A1	0	1	0.348837209302326	0	20.8929378838125	0	1
618	CYP1B1	0	1	0.348837209302326	0	20.8929378838125	0	1
619	CYP3A7	0	1	0.348837209302326	0	20.8929378838125	0	1
620	CYP4B1	0	1	0.348837209302326	0	20.8929378838125	0	1
621	CYTH3	0	1	0.348837209302326	0	20.8929378838125	0	1
622	DAP3	0	1	0.348837209302326	0	20.8929378838125	0	1
623	DCAF17	0	1	0.348837209302326	0	20.8929378838125	0	1
624	DCAF4L2	0	1	0.348837209302326	0	20.8929378838125	0	1
625	DCAF6	0	1	0.348837209302326	0	20.8929378838125	0	1
626	DCUN1D1	0	1	0.348837209302326	0	20.8929378838125	0	1
627	DCX	0	1	0.348837209302326	0	20.8929378838125	0	1
628	DEFB112	0	1	0.348837209302326	0	20.8929378838125	0	1
629	DEFB132	0	1	0.348837209302326	0	20.8929378838125	0	1
630	DEGS1	0	1	0.348837209302326	0	20.8929378838125	0	1
631	DENND1C	0	1	0.348837209302326	0	20.8929378838125	0	1
632	DFNA5	0	1	0.348837209302326	0	20.8929378838125	0	1
633	DGAT2	0	1	0.348837209302326	0	20.8929378838125	0	1
634	DGCR2	0	1	0.348837209302326	0	20.8929378838125	0	1
635	DHCR24	0	1	0.348837209302326	0	20.8929378838125	0	1
636	DHRS13	0	1	0.348837209302326	0	20.8929378838125	0	1
637	DHX32	0	1	0.348837209302326	0	20.8929378838125	0	1
638	DHX9	0	1	0.348837209302326	0	20.8929378838125	0	1
639	DIEXF	0	1	0.348837209302326	0	20.8929378838125	0	1
640	DIRC2	0	1	0.348837209302326	0	20.8929378838125	0	1
641	DLEC1	0	1	0.348837209302326	0	20.8929378838125	0	1
642	DLG2	0	1	0.348837209302326	0	20.8929378838125	0	1
643	DNAAF1	0	1	0.348837209302326	0	20.8929378838125	0	1
644	DNAI1	0	1	0.348837209302326	0	20.8929378838125	0	1
645	DNTT	0	1	0.348837209302326	0	20.8929378838125	0	1
646	DOCK1	0	1	0.348837209302326	0	20.8929378838125	0	1
647	DOCK3	0	1	0.348837209302326	0	20.8929378838125	0	1
648	DOCK7	0	1	0.348837209302326	0	20.8929378838125	0	1
649	DONSON	0	1	0.348837209302326	0	20.8929378838125	0	1
650	DPAGT1	0	1	0.348837209302326	0	20.8929378838125	0	1
651	DPCR1	0	1	0.348837209302326	0	20.8929378838125	0	1
652	DPPA3	0	1	0.348837209302326	0	20.8929378838125	0	1
653	DPRX	0	1	0.348837209302326	0	20.8929378838125	0	1
654	DPY19L1	0	1	0.348837209302326	0	20.8929378838125	0	1
655	DSPP	0	1	0.348837209302326	0	20.8929378838125	0	1
656	DTWD2	0	1	0.348837209302326	0	20.8929378838125	0	1
657	DTX1	0	1	0.348837209302326	0	20.8929378838125	0	1
658	DTX3	0	1	0.348837209302326	0	20.8929378838125	0	1
659	DUS1L	0	1	0.348837209302326	0	20.8929378838125	0	1
660	DVL1	0	1	0.348837209302326	0	20.8929378838125	0	1
661	DXO	0	1	0.348837209302326	0	20.8929378838125	0	1
662	DYNLT3	0	1	0.348837209302326	0	20.8929378838125	0	1
663	DZANK1	0	1	0.348837209302326	0	20.8929378838125	0	1
664	E4F1	0	1	0.348837209302326	0	20.8929378838125	0	1
665	EBP	0	1	0.348837209302326	0	20.8929378838125	0	1
666	EDN2	0	1	0.348837209302326	0	20.8929378838125	0	1
667	EDN3	0	1	0.348837209302326	0	20.8929378838125	0	1
668	EEFSEC	0	1	0.348837209302326	0	20.8929378838125	0	1
669	EFCAB6	0	1	0.348837209302326	0	20.8929378838125	0	1
670	EFEMP1	0	1	0.348837209302326	0	20.8929378838125	0	1
671	EFEMP2	0	1	0.348837209302326	0	20.8929378838125	0	1
672	EFHC2	0	1	0.348837209302326	0	20.8929378838125	0	1
673	EFNB2	0	1	0.348837209302326	0	20.8929378838125	0	1
674	EGFR	0	1	0.348837209302326	0	20.8929378838125	0	1
675	EHBP1L1	0	1	0.348837209302326	0	20.8929378838125	0	1
676	EHD2	0	1	0.348837209302326	0	20.8929378838125	0	1
677	EIF2AK3	0	1	0.348837209302326	0	20.8929378838125	0	1
678	EIF3L	0	1	0.348837209302326	0	20.8929378838125	0	1
679	EIF4ENIF1	0	1	0.348837209302326	0	20.8929378838125	0	1
680	EIF4G1	0	1	0.348837209302326	0	20.8929378838125	0	1
681	ELFN2	0	1	0.348837209302326	0	20.8929378838125	0	1
682	ELP2	0	1	0.348837209302326	0	20.8929378838125	0	1
683	ELP5	0	1	0.348837209302326	0	20.8929378838125	0	1
684	EMILIN1	0	1	0.348837209302326	0	20.8929378838125	0	1
685	ENAH	0	1	0.348837209302326	0	20.8929378838125	0	1
686	ENKUR	0	1	0.348837209302326	0	20.8929378838125	0	1
687	ENPP4	0	1	0.348837209302326	0	20.8929378838125	0	1
688	ENSA	0	1	0.348837209302326	0	20.8929378838125	0	1
689	ENTHD1	0	1	0.348837209302326	0	20.8929378838125	0	1
690	ENTHD2	0	1	0.348837209302326	0	20.8929378838125	0	1
691	ENTPD6	0	1	0.348837209302326	0	20.8929378838125	0	1
692	EPB41L1	0	1	0.348837209302326	0	20.8929378838125	0	1
693	EPHA2	0	1	0.348837209302326	0	20.8929378838125	0	1
694	EPHA4	0	1	0.348837209302326	0	20.8929378838125	0	1
695	EPHB4	0	1	0.348837209302326	0	20.8929378838125	0	1
696	EPS8L3	0	1	0.348837209302326	0	20.8929378838125	0	1
697	ERC1	0	1	0.348837209302326	0	20.8929378838125	0	1
698	ERC2	0	1	0.348837209302326	0	20.8929378838125	0	1
699	ERGIC3	0	1	0.348837209302326	0	20.8929378838125	0	1
700	ERLIN2	0	1	0.348837209302326	0	20.8929378838125	0	1
701	ERMARD	0	1	0.348837209302326	0	20.8929378838125	0	1
702	ERV3-1	0	1	0.348837209302326	0	20.8929378838125	0	1
703	ERVW-1	0	1	0.348837209302326	0	20.8929378838125	0	1
704	ESF1	0	1	0.348837209302326	0	20.8929378838125	0	1
705	ESPL1	0	1	0.348837209302326	0	20.8929378838125	0	1
706	ESRP2	0	1	0.348837209302326	0	20.8929378838125	0	1
707	ETV5	0	1	0.348837209302326	0	20.8929378838125	0	1
708	EVC2	0	1	0.348837209302326	0	20.8929378838125	0	1
709	EVI5	0	1	0.348837209302326	0	20.8929378838125	0	1
710	EXO1	0	1	0.348837209302326	0	20.8929378838125	0	1
711	EXOSC8	0	1	0.348837209302326	0	20.8929378838125	0	1
712	EYA1	0	1	0.348837209302326	0	20.8929378838125	0	1
713	EZH2	0	1	0.348837209302326	0	20.8929378838125	0	1
714	EZR	0	1	0.348837209302326	0	20.8929378838125	0	1
715	F2	0	1	0.348837209302326	0	20.8929378838125	0	1
716	F2R	0	1	0.348837209302326	0	20.8929378838125	0	1
717	FABP6	0	1	0.348837209302326	0	20.8929378838125	0	1
718	FAF2	0	1	0.348837209302326	0	20.8929378838125	0	1
719	FAM102B	0	1	0.348837209302326	0	20.8929378838125	0	1
720	FAM120A	0	1	0.348837209302326	0	20.8929378838125	0	1
721	FAM124A	0	1	0.348837209302326	0	20.8929378838125	0	1
722	FAM129B	0	1	0.348837209302326	0	20.8929378838125	0	1
723	FAM155A	0	1	0.348837209302326	0	20.8929378838125	0	1
724	FAM162A	0	1	0.348837209302326	0	20.8929378838125	0	1
725	FAM171A1	0	1	0.348837209302326	0	20.8929378838125	0	1
726	FAM173B	0	1	0.348837209302326	0	20.8929378838125	0	1
727	FAM178A	0	1	0.348837209302326	0	20.8929378838125	0	1
728	FAM179B	0	1	0.348837209302326	0	20.8929378838125	0	1
729	FAM205A	0	1	0.348837209302326	0	20.8929378838125	0	1
730	FAM210A	0	1	0.348837209302326	0	20.8929378838125	0	1
731	FAM227A	0	1	0.348837209302326	0	20.8929378838125	0	1
732	FAM46C	0	1	0.348837209302326	0	20.8929378838125	0	1
733	FAM49A	0	1	0.348837209302326	0	20.8929378838125	0	1
734	FAM69C	0	1	0.348837209302326	0	20.8929378838125	0	1
735	FANCF	0	1	0.348837209302326	0	20.8929378838125	0	1
736	FANCG	0	1	0.348837209302326	0	20.8929378838125	0	1
737	FAR2	0	1	0.348837209302326	0	20.8929378838125	0	1
738	FASN	0	1	0.348837209302326	0	20.8929378838125	0	1
739	FBXL18	0	1	0.348837209302326	0	20.8929378838125	0	1
740	FBXL6	0	1	0.348837209302326	0	20.8929378838125	0	1
741	FBXL7	0	1	0.348837209302326	0	20.8929378838125	0	1
742	FBXO18	0	1	0.348837209302326	0	20.8929378838125	0	1
743	FCHSD1	0	1	0.348837209302326	0	20.8929378838125	0	1
744	FCRL2	0	1	0.348837209302326	0	20.8929378838125	0	1
745	FEM1C	0	1	0.348837209302326	0	20.8929378838125	0	1
746	FER	0	1	0.348837209302326	0	20.8929378838125	0	1
747	FES	0	1	0.348837209302326	0	20.8929378838125	0	1
748	FEZF2	0	1	0.348837209302326	0	20.8929378838125	0	1
749	FFAR4	0	1	0.348837209302326	0	20.8929378838125	0	1
750	FGD1	0	1	0.348837209302326	0	20.8929378838125	0	1
751	FGFBP2	0	1	0.348837209302326	0	20.8929378838125	0	1
752	FGFR2	0	1	0.348837209302326	0	20.8929378838125	0	1
753	FGFRL1	0	1	0.348837209302326	0	20.8929378838125	0	1
754	FGL2	0	1	0.348837209302326	0	20.8929378838125	0	1
755	FHL5	0	1	0.348837209302326	0	20.8929378838125	0	1
756	FILIP1L	0	1	0.348837209302326	0	20.8929378838125	0	1
757	FIZ1	0	1	0.348837209302326	0	20.8929378838125	0	1
758	FKBP7	0	1	0.348837209302326	0	20.8929378838125	0	1
759	FLAD1	0	1	0.348837209302326	0	20.8929378838125	0	1
760	FLNC	0	1	0.348837209302326	0	20.8929378838125	0	1
761	FMN1	0	1	0.348837209302326	0	20.8929378838125	0	1
762	FNBP4	0	1	0.348837209302326	0	20.8929378838125	0	1
763	FNDC3B	0	1	0.348837209302326	0	20.8929378838125	0	1
764	FOXA1	0	1	0.348837209302326	0	20.8929378838125	0	1
765	FOXP3	0	1	0.348837209302326	0	20.8929378838125	0	1
766	FREM2	0	1	0.348837209302326	0	20.8929378838125	0	1
767	FRG1	0	1	0.348837209302326	0	20.8929378838125	0	1
768	FRG2	0	1	0.348837209302326	0	20.8929378838125	0	1
769	FRG2B	0	1	0.348837209302326	0	20.8929378838125	0	1
770	FRG2C	0	1	0.348837209302326	0	20.8929378838125	0	1
771	FRS3	0	1	0.348837209302326	0	20.8929378838125	0	1
772	FSTL5	0	1	0.348837209302326	0	20.8929378838125	0	1
773	FUS	0	1	0.348837209302326	0	20.8929378838125	0	1
774	FXYD3	0	1	0.348837209302326	0	20.8929378838125	0	1
775	G2E3	0	1	0.348837209302326	0	20.8929378838125	0	1
776	GAA	0	1	0.348837209302326	0	20.8929378838125	0	1
777	GABARAPL2	0	1	0.348837209302326	0	20.8929378838125	0	1
778	GABBR2	0	1	0.348837209302326	0	20.8929378838125	0	1
779	GABRA3	0	1	0.348837209302326	0	20.8929378838125	0	1
780	GABRA4	0	1	0.348837209302326	0	20.8929378838125	0	1
781	GABRR3	0	1	0.348837209302326	0	20.8929378838125	0	1
782	GAGE10	0	1	0.348837209302326	0	20.8929378838125	0	1
783	GALM	0	1	0.348837209302326	0	20.8929378838125	0	1
784	GALNT8	0	1	0.348837209302326	0	20.8929378838125	0	1
785	GAR1	0	1	0.348837209302326	0	20.8929378838125	0	1
786	GAREML	0	1	0.348837209302326	0	20.8929378838125	0	1
787	GCC1	0	1	0.348837209302326	0	20.8929378838125	0	1
788	GCGR	0	1	0.348837209302326	0	20.8929378838125	0	1
789	GDAP1	0	1	0.348837209302326	0	20.8929378838125	0	1
790	GDPD1	0	1	0.348837209302326	0	20.8929378838125	0	1
791	GFOD2	0	1	0.348837209302326	0	20.8929378838125	0	1
792	GIMAP7	0	1	0.348837209302326	0	20.8929378838125	0	1
793	GK2	0	1	0.348837209302326	0	20.8929378838125	0	1
794	GLA	0	1	0.348837209302326	0	20.8929378838125	0	1
795	GLB1L	0	1	0.348837209302326	0	20.8929378838125	0	1
796	GLCCI1	0	1	0.348837209302326	0	20.8929378838125	0	1
797	GLCE	0	1	0.348837209302326	0	20.8929378838125	0	1
798	GLDC	0	1	0.348837209302326	0	20.8929378838125	0	1
799	GLG1	0	1	0.348837209302326	0	20.8929378838125	0	1
800	GLUD2	0	1	0.348837209302326	0	20.8929378838125	0	1
801	GMEB1	0	1	0.348837209302326	0	20.8929378838125	0	1
802	GNAT3	0	1	0.348837209302326	0	20.8929378838125	0	1
803	GNL3L	0	1	0.348837209302326	0	20.8929378838125	0	1
804	GNPNAT1	0	1	0.348837209302326	0	20.8929378838125	0	1
805	GNPTG	0	1	0.348837209302326	0	20.8929378838125	0	1
806	GOLGA6B	0	1	0.348837209302326	0	20.8929378838125	0	1
807	GOLGA6L2	0	1	0.348837209302326	0	20.8929378838125	0	1
808	GOLGA6L22	0	1	0.348837209302326	0	20.8929378838125	0	1
809	GOLGA6L9	0	1	0.348837209302326	0	20.8929378838125	0	1
810	GOLGA8Q	0	1	0.348837209302326	0	20.8929378838125	0	1
811	GPC6	0	1	0.348837209302326	0	20.8929378838125	0	1
812	GPD1	0	1	0.348837209302326	0	20.8929378838125	0	1
813	GPD2	0	1	0.348837209302326	0	20.8929378838125	0	1
814	GPNMB	0	1	0.348837209302326	0	20.8929378838125	0	1
815	GPR1	0	1	0.348837209302326	0	20.8929378838125	0	1
816	GPR141	0	1	0.348837209302326	0	20.8929378838125	0	1
817	GPR142	0	1	0.348837209302326	0	20.8929378838125	0	1
818	GPR161	0	1	0.348837209302326	0	20.8929378838125	0	1
819	GPR34	0	1	0.348837209302326	0	20.8929378838125	0	1
820	GPR35	0	1	0.348837209302326	0	20.8929378838125	0	1
821	GRIK3	0	1	0.348837209302326	0	20.8929378838125	0	1
822	GRIN2B	0	1	0.348837209302326	0	20.8929378838125	0	1
823	GRIP2	0	1	0.348837209302326	0	20.8929378838125	0	1
824	GRK6	0	1	0.348837209302326	0	20.8929378838125	0	1
825	GRM7	0	1	0.348837209302326	0	20.8929378838125	0	1
826	GSE1	0	1	0.348837209302326	0	20.8929378838125	0	1
827	GSPT1	0	1	0.348837209302326	0	20.8929378838125	0	1
828	GSPT2	0	1	0.348837209302326	0	20.8929378838125	0	1
829	GTF3A	0	1	0.348837209302326	0	20.8929378838125	0	1
830	GTF3C2	0	1	0.348837209302326	0	20.8929378838125	0	1
831	GTSE1	0	1	0.348837209302326	0	20.8929378838125	0	1
832	GUCY1B3	0	1	0.348837209302326	0	20.8929378838125	0	1
833	GYPB	0	1	0.348837209302326	0	20.8929378838125	0	1
834	H6PD	0	1	0.348837209302326	0	20.8929378838125	0	1
835	HAS2	0	1	0.348837209302326	0	20.8929378838125	0	1
836	HAUS6	0	1	0.348837209302326	0	20.8929378838125	0	1
837	HAUS8	0	1	0.348837209302326	0	20.8929378838125	0	1
838	HBA2	0	1	0.348837209302326	0	20.8929378838125	0	1
839	HCAR2	0	1	0.348837209302326	0	20.8929378838125	0	1
840	HCFC2	0	1	0.348837209302326	0	20.8929378838125	0	1
841	HCRTR1	0	1	0.348837209302326	0	20.8929378838125	0	1
842	HCRTR2	0	1	0.348837209302326	0	20.8929378838125	0	1
843	HDAC1	0	1	0.348837209302326	0	20.8929378838125	0	1
844	HDAC2	0	1	0.348837209302326	0	20.8929378838125	0	1
845	HDLBP	0	1	0.348837209302326	0	20.8929378838125	0	1
846	HEATR3	0	1	0.348837209302326	0	20.8929378838125	0	1
847	HEATR9	0	1	0.348837209302326	0	20.8929378838125	0	1
848	HEMGN	0	1	0.348837209302326	0	20.8929378838125	0	1
849	HEPHL1	0	1	0.348837209302326	0	20.8929378838125	0	1
850	HHIPL2	0	1	0.348837209302326	0	20.8929378838125	0	1
851	HIAT1	0	1	0.348837209302326	0	20.8929378838125	0	1
852	HIP1	0	1	0.348837209302326	0	20.8929378838125	0	1
853	HIPK4	0	1	0.348837209302326	0	20.8929378838125	0	1
854	HIST1H1T	0	1	0.348837209302326	0	20.8929378838125	0	1
855	HIST1H2AD	0	1	0.348837209302326	0	20.8929378838125	0	1
856	HIST1H2BB	0	1	0.348837209302326	0	20.8929378838125	0	1
857	HIST1H3A	0	1	0.348837209302326	0	20.8929378838125	0	1
858	HIST1H3I	0	1	0.348837209302326	0	20.8929378838125	0	1
859	HLA-B	0	1	0.348837209302326	0	20.8929378838125	0	1
860	HLA-DQA2	0	1	0.348837209302326	0	20.8929378838125	0	1
861	HLCS	0	1	0.348837209302326	0	20.8929378838125	0	1
862	HM13	0	1	0.348837209302326	0	20.8929378838125	0	1
863	HMGCS2	0	1	0.348837209302326	0	20.8929378838125	0	1
864	HMGN5	0	1	0.348837209302326	0	20.8929378838125	0	1
865	HMGXB3	0	1	0.348837209302326	0	20.8929378838125	0	1
866	HNRNPA1	0	1	0.348837209302326	0	20.8929378838125	0	1
867	HPDL	0	1	0.348837209302326	0	20.8929378838125	0	1
868	HRH3	0	1	0.348837209302326	0	20.8929378838125	0	1
869	HS3ST3A1	0	1	0.348837209302326	0	20.8929378838125	0	1
870	HS6ST2	0	1	0.348837209302326	0	20.8929378838125	0	1
871	HSD17B2	0	1	0.348837209302326	0	20.8929378838125	0	1
872	HSD3B1	0	1	0.348837209302326	0	20.8929378838125	0	1
873	HSPA14	0	1	0.348837209302326	0	20.8929378838125	0	1
874	HSPA6	0	1	0.348837209302326	0	20.8929378838125	0	1
875	HYAL2	0	1	0.348837209302326	0	20.8929378838125	0	1
876	IDE	0	1	0.348837209302326	0	20.8929378838125	0	1
877	IER5	0	1	0.348837209302326	0	20.8929378838125	0	1
878	IFI30	0	1	0.348837209302326	0	20.8929378838125	0	1
879	IFI44	0	1	0.348837209302326	0	20.8929378838125	0	1
880	IFT122	0	1	0.348837209302326	0	20.8929378838125	0	1
881	IGBP1	0	1	0.348837209302326	0	20.8929378838125	0	1
882	IGHE	0	1	0.348837209302326	0	20.8929378838125	0	1
883	IGHG1	0	1	0.348837209302326	0	20.8929378838125	0	1
884	IGHM	0	1	0.348837209302326	0	20.8929378838125	0	1
885	IGHV1-46	0	1	0.348837209302326	0	20.8929378838125	0	1
886	IGHV1OR21-1	0	1	0.348837209302326	0	20.8929378838125	0	1
887	IGHV3-49	0	1	0.348837209302326	0	20.8929378838125	0	1
888	IGHV4-31	0	1	0.348837209302326	0	20.8929378838125	0	1
889	IGKV1D-13	0	1	0.348837209302326	0	20.8929378838125	0	1
890	IGKV3-15	0	1	0.348837209302326	0	20.8929378838125	0	1
891	IGKV3-7	0	1	0.348837209302326	0	20.8929378838125	0	1
892	IGKV3D-11	0	1	0.348837209302326	0	20.8929378838125	0	1
893	IGKV3D-20	0	1	0.348837209302326	0	20.8929378838125	0	1
894	IGKV5-2	0	1	0.348837209302326	0	20.8929378838125	0	1
895	IGLV3-32	0	1	0.348837209302326	0	20.8929378838125	0	1
896	IGSF1	0	1	0.348837209302326	0	20.8929378838125	0	1
897	IGSF8	0	1	0.348837209302326	0	20.8929378838125	0	1
898	IGSF9B	0	1	0.348837209302326	0	20.8929378838125	0	1
899	IKZF2	0	1	0.348837209302326	0	20.8929378838125	0	1
900	IL11	0	1	0.348837209302326	0	20.8929378838125	0	1
901	IL17RE	0	1	0.348837209302326	0	20.8929378838125	0	1
902	IL22RA1	0	1	0.348837209302326	0	20.8929378838125	0	1
903	IL2RB	0	1	0.348837209302326	0	20.8929378838125	0	1
904	IL5RA	0	1	0.348837209302326	0	20.8929378838125	0	1
905	IMPDH2	0	1	0.348837209302326	0	20.8929378838125	0	1
906	ING1	0	1	0.348837209302326	0	20.8929378838125	0	1
907	INHA	0	1	0.348837209302326	0	20.8929378838125	0	1
908	INSIG2	0	1	0.348837209302326	0	20.8929378838125	0	1
909	IPP	0	1	0.348837209302326	0	20.8929378838125	0	1
910	IRF2	0	1	0.348837209302326	0	20.8929378838125	0	1
911	IRF3	0	1	0.348837209302326	0	20.8929378838125	0	1
912	ISM2	0	1	0.348837209302326	0	20.8929378838125	0	1
913	ITFG2	0	1	0.348837209302326	0	20.8929378838125	0	1
914	ITGAV	0	1	0.348837209302326	0	20.8929378838125	0	1
915	ITGAX	0	1	0.348837209302326	0	20.8929378838125	0	1
916	ITM2A	0	1	0.348837209302326	0	20.8929378838125	0	1
917	JAG2	0	1	0.348837209302326	0	20.8929378838125	0	1
918	JDP2	0	1	0.348837209302326	0	20.8929378838125	0	1
919	KANK2	0	1	0.348837209302326	0	20.8929378838125	0	1
920	KBTBD12	0	1	0.348837209302326	0	20.8929378838125	0	1
921	KCNA1	0	1	0.348837209302326	0	20.8929378838125	0	1
922	KCNA10	0	1	0.348837209302326	0	20.8929378838125	0	1
923	KCNA6	0	1	0.348837209302326	0	20.8929378838125	0	1
924	KCNE2	0	1	0.348837209302326	0	20.8929378838125	0	1
925	KCNH5	0	1	0.348837209302326	0	20.8929378838125	0	1
926	KCNQ3	0	1	0.348837209302326	0	20.8929378838125	0	1
927	KDELC1	0	1	0.348837209302326	0	20.8929378838125	0	1
928	KDM4E	0	1	0.348837209302326	0	20.8929378838125	0	1
929	KDM5A	0	1	0.348837209302326	0	20.8929378838125	0	1
930	KDM8	0	1	0.348837209302326	0	20.8929378838125	0	1
931	KIAA1045	0	1	0.348837209302326	0	20.8929378838125	0	1
932	KIAA1107	0	1	0.348837209302326	0	20.8929378838125	0	1
933	KIAA1549	0	1	0.348837209302326	0	20.8929378838125	0	1
934	KIAA1958	0	1	0.348837209302326	0	20.8929378838125	0	1
935	KIAA2022	0	1	0.348837209302326	0	20.8929378838125	0	1
936	KIDINS220	0	1	0.348837209302326	0	20.8929378838125	0	1
937	KIF23	0	1	0.348837209302326	0	20.8929378838125	0	1
938	KIF26A	0	1	0.348837209302326	0	20.8929378838125	0	1
939	KIF3A	0	1	0.348837209302326	0	20.8929378838125	0	1
940	KIF3B	0	1	0.348837209302326	0	20.8929378838125	0	1
941	KIF5A	0	1	0.348837209302326	0	20.8929378838125	0	1
942	KIFAP3	0	1	0.348837209302326	0	20.8929378838125	0	1
943	KLHDC4	0	1	0.348837209302326	0	20.8929378838125	0	1
944	KLHL12	0	1	0.348837209302326	0	20.8929378838125	0	1
945	KLHL23	0	1	0.348837209302326	0	20.8929378838125	0	1
946	KLHL24	0	1	0.348837209302326	0	20.8929378838125	0	1
947	KLHL31	0	1	0.348837209302326	0	20.8929378838125	0	1
948	KLHL33	0	1	0.348837209302326	0	20.8929378838125	0	1
949	KLHL35	0	1	0.348837209302326	0	20.8929378838125	0	1
950	KLHL38	0	1	0.348837209302326	0	20.8929378838125	0	1
951	KLKB1	0	1	0.348837209302326	0	20.8929378838125	0	1
952	KNSTRN	0	1	0.348837209302326	0	20.8929378838125	0	1
953	KRAS	0	1	0.348837209302326	0	20.8929378838125	0	1
954	KRBA1	0	1	0.348837209302326	0	20.8929378838125	0	1
955	KRIT1	0	1	0.348837209302326	0	20.8929378838125	0	1
956	KRT222	0	1	0.348837209302326	0	20.8929378838125	0	1
957	KRT25	0	1	0.348837209302326	0	20.8929378838125	0	1
958	KRT28	0	1	0.348837209302326	0	20.8929378838125	0	1
959	KRT36	0	1	0.348837209302326	0	20.8929378838125	0	1
960	KRT37	0	1	0.348837209302326	0	20.8929378838125	0	1
961	KRT38	0	1	0.348837209302326	0	20.8929378838125	0	1
962	KRT75	0	1	0.348837209302326	0	20.8929378838125	0	1
963	KRT76	0	1	0.348837209302326	0	20.8929378838125	0	1
964	KRTAP10-1	0	1	0.348837209302326	0	20.8929378838125	0	1
965	KRTAP10-11	0	1	0.348837209302326	0	20.8929378838125	0	1
966	KRTAP10-7	0	1	0.348837209302326	0	20.8929378838125	0	1
967	KRTAP5-9	0	1	0.348837209302326	0	20.8929378838125	0	1
968	L3MBTL1	0	1	0.348837209302326	0	20.8929378838125	0	1
969	LACC1	0	1	0.348837209302326	0	20.8929378838125	0	1
970	LAMC1	0	1	0.348837209302326	0	20.8929378838125	0	1
971	LAMC3	0	1	0.348837209302326	0	20.8929378838125	0	1
972	LAPTM4B	0	1	0.348837209302326	0	20.8929378838125	0	1
973	LARP4B	0	1	0.348837209302326	0	20.8929378838125	0	1
974	LAS1L	0	1	0.348837209302326	0	20.8929378838125	0	1
975	LCE1A	0	1	0.348837209302326	0	20.8929378838125	0	1
976	LCP1	0	1	0.348837209302326	0	20.8929378838125	0	1
977	LDB2	0	1	0.348837209302326	0	20.8929378838125	0	1
978	LDLR	0	1	0.348837209302326	0	20.8929378838125	0	1
979	LECT1	0	1	0.348837209302326	0	20.8929378838125	0	1
980	LELP1	0	1	0.348837209302326	0	20.8929378838125	0	1
981	LFNG	0	1	0.348837209302326	0	20.8929378838125	0	1
982	LGALS9B	0	1	0.348837209302326	0	20.8929378838125	0	1
983	LGR6	0	1	0.348837209302326	0	20.8929378838125	0	1
984	LIFR	0	1	0.348837209302326	0	20.8929378838125	0	1
985	LIG3	0	1	0.348837209302326	0	20.8929378838125	0	1
986	LILRA6	0	1	0.348837209302326	0	20.8929378838125	0	1
987	LIPC	0	1	0.348837209302326	0	20.8929378838125	0	1
988	LMAN2	0	1	0.348837209302326	0	20.8929378838125	0	1
989	LMCD1	0	1	0.348837209302326	0	20.8929378838125	0	1
990	LMOD3	0	1	0.348837209302326	0	20.8929378838125	0	1
991	LMX1B	0	1	0.348837209302326	0	20.8929378838125	0	1
992	LNP1	0	1	0.348837209302326	0	20.8929378838125	0	1
993	LPAR1	0	1	0.348837209302326	0	20.8929378838125	0	1
994	LPGAT1	0	1	0.348837209302326	0	20.8929378838125	0	1
995	LPPR4	0	1	0.348837209302326	0	20.8929378838125	0	1
996	LRFN5	0	1	0.348837209302326	0	20.8929378838125	0	1
997	LRIF1	0	1	0.348837209302326	0	20.8929378838125	0	1
998	LRIT2	0	1	0.348837209302326	0	20.8929378838125	0	1
999	LRP3	0	1	0.348837209302326	0	20.8929378838125	0	1
1000	LRP4	0	1	0.348837209302326	0	20.8929378838125	0	1
1001	LRRC24	0	1	0.348837209302326	0	20.8929378838125	0	1
1002	LRRC34	0	1	0.348837209302326	0	20.8929378838125	0	1
1003	LRRC36	0	1	0.348837209302326	0	20.8929378838125	0	1
1004	LRRC39	0	1	0.348837209302326	0	20.8929378838125	0	1
1005	LRRC45	0	1	0.348837209302326	0	20.8929378838125	0	1
1006	LRRC48	0	1	0.348837209302326	0	20.8929378838125	0	1
1007	LRRC7	0	1	0.348837209302326	0	20.8929378838125	0	1
1008	LRRC8E	0	1	0.348837209302326	0	20.8929378838125	0	1
1009	LUZP2	0	1	0.348837209302326	0	20.8929378838125	0	1
1010	LYG2	0	1	0.348837209302326	0	20.8929378838125	0	1
1011	LYN	0	1	0.348837209302326	0	20.8929378838125	0	1
1012	LYSMD3	0	1	0.348837209302326	0	20.8929378838125	0	1
1013	LZTFL1	0	1	0.348837209302326	0	20.8929378838125	0	1
1014	MAGEC2	0	1	0.348837209302326	0	20.8929378838125	0	1
1015	MAGEL2	0	1	0.348837209302326	0	20.8929378838125	0	1
1016	MAGI2	0	1	0.348837209302326	0	20.8929378838125	0	1
1017	MAGIX	0	1	0.348837209302326	0	20.8929378838125	0	1
1018	MAML3	0	1	0.348837209302326	0	20.8929378838125	0	1
1019	MAN1A1	0	1	0.348837209302326	0	20.8929378838125	0	1
1020	MAP1B	0	1	0.348837209302326	0	20.8929378838125	0	1
1021	MAP2K2	0	1	0.348837209302326	0	20.8929378838125	0	1
1022	MAP2K3	0	1	0.348837209302326	0	20.8929378838125	0	1
1023	MAP3K12	0	1	0.348837209302326	0	20.8929378838125	0	1
1024	MAP4K4	0	1	0.348837209302326	0	20.8929378838125	0	1
1025	MAPKAP1	0	1	0.348837209302326	0	20.8929378838125	0	1
1026	MAPKBP1	0	1	0.348837209302326	0	20.8929378838125	0	1
1027	MARC2	0	1	0.348837209302326	0	20.8929378838125	0	1
1028	MASP2	0	1	0.348837209302326	0	20.8929378838125	0	1
1029	MAST3	0	1	0.348837209302326	0	20.8929378838125	0	1
1030	MATN2	0	1	0.348837209302326	0	20.8929378838125	0	1
1031	MBD5	0	1	0.348837209302326	0	20.8929378838125	0	1
1032	MBP	0	1	0.348837209302326	0	20.8929378838125	0	1
1033	MBTPS2	0	1	0.348837209302326	0	20.8929378838125	0	1
1034	MCF2L2	0	1	0.348837209302326	0	20.8929378838125	0	1
1035	MCM8	0	1	0.348837209302326	0	20.8929378838125	0	1
1036	MCOLN2	0	1	0.348837209302326	0	20.8929378838125	0	1
1037	MDM2	0	1	0.348837209302326	0	20.8929378838125	0	1
1038	MEOX2	0	1	0.348837209302326	0	20.8929378838125	0	1
1039	MEST	0	1	0.348837209302326	0	20.8929378838125	0	1
1040	METTL10	0	1	0.348837209302326	0	20.8929378838125	0	1
1041	MFSD1	0	1	0.348837209302326	0	20.8929378838125	0	1
1042	MGA	0	1	0.348837209302326	0	20.8929378838125	0	1
1043	MGAT4C	0	1	0.348837209302326	0	20.8929378838125	0	1
1044	MIB2	0	1	0.348837209302326	0	20.8929378838125	0	1
1045	MICAL1	0	1	0.348837209302326	0	20.8929378838125	0	1
1046	MICALCL	0	1	0.348837209302326	0	20.8929378838125	0	1
1047	MICALL1	0	1	0.348837209302326	0	20.8929378838125	0	1
1048	MICU2	0	1	0.348837209302326	0	20.8929378838125	0	1
1049	MICU3	0	1	0.348837209302326	0	20.8929378838125	0	1
1050	MKRN1	0	1	0.348837209302326	0	20.8929378838125	0	1
1051	MKRN2	0	1	0.348837209302326	0	20.8929378838125	0	1
1052	MKS1	0	1	0.348837209302326	0	20.8929378838125	0	1
1053	MLC1	0	1	0.348837209302326	0	20.8929378838125	0	1
1054	MLF1	0	1	0.348837209302326	0	20.8929378838125	0	1
1055	MLPH	0	1	0.348837209302326	0	20.8929378838125	0	1
1056	MMP13	0	1	0.348837209302326	0	20.8929378838125	0	1
1057	MMP17	0	1	0.348837209302326	0	20.8929378838125	0	1
1058	MMRN2	0	1	0.348837209302326	0	20.8929378838125	0	1
1059	MNX1	0	1	0.348837209302326	0	20.8929378838125	0	1
1060	MOAP1	0	1	0.348837209302326	0	20.8929378838125	0	1
1061	MOB4	0	1	0.348837209302326	0	20.8929378838125	0	1
1062	MOGAT3	0	1	0.348837209302326	0	20.8929378838125	0	1
1063	MORN1	0	1	0.348837209302326	0	20.8929378838125	0	1
1064	MORN3	0	1	0.348837209302326	0	20.8929378838125	0	1
1065	MPHOSPH8	0	1	0.348837209302326	0	20.8929378838125	0	1
1066	MPP1	0	1	0.348837209302326	0	20.8929378838125	0	1
1067	MPV17L	0	1	0.348837209302326	0	20.8929378838125	0	1
1068	MR1	0	1	0.348837209302326	0	20.8929378838125	0	1
1069	MRC2	0	1	0.348837209302326	0	20.8929378838125	0	1
1070	MRI1	0	1	0.348837209302326	0	20.8929378838125	0	1
1071	MRPL13	0	1	0.348837209302326	0	20.8929378838125	0	1
1072	MRPL20	0	1	0.348837209302326	0	20.8929378838125	0	1
1073	MRPL40	0	1	0.348837209302326	0	20.8929378838125	0	1
1074	MRPL45	0	1	0.348837209302326	0	20.8929378838125	0	1
1075	MRPL55	0	1	0.348837209302326	0	20.8929378838125	0	1
1076	MRPS2	0	1	0.348837209302326	0	20.8929378838125	0	1
1077	MS4A14	0	1	0.348837209302326	0	20.8929378838125	0	1
1078	MS4A7	0	1	0.348837209302326	0	20.8929378838125	0	1
1079	MSMO1	0	1	0.348837209302326	0	20.8929378838125	0	1
1080	MSX1	0	1	0.348837209302326	0	20.8929378838125	0	1
1081	MTA3	0	1	0.348837209302326	0	20.8929378838125	0	1
1082	MTF1	0	1	0.348837209302326	0	20.8929378838125	0	1
1083	MTMR2	0	1	0.348837209302326	0	20.8929378838125	0	1
1084	MTRR	0	1	0.348837209302326	0	20.8929378838125	0	1
1085	MTX2	0	1	0.348837209302326	0	20.8929378838125	0	1
1086	MUC3A	0	1	0.348837209302326	0	20.8929378838125	0	1
1087	MYBBP1A	0	1	0.348837209302326	0	20.8929378838125	0	1
1088	MYBL1	0	1	0.348837209302326	0	20.8929378838125	0	1
1089	MYBL2	0	1	0.348837209302326	0	20.8929378838125	0	1
1090	MYBPC3	0	1	0.348837209302326	0	20.8929378838125	0	1
1091	MYEOV	0	1	0.348837209302326	0	20.8929378838125	0	1
1092	MYH2	0	1	0.348837209302326	0	20.8929378838125	0	1
1093	MYO3B	0	1	0.348837209302326	0	20.8929378838125	0	1
1094	MYOF	0	1	0.348837209302326	0	20.8929378838125	0	1
1095	MYOM1	0	1	0.348837209302326	0	20.8929378838125	0	1
1096	MYZAP	0	1	0.348837209302326	0	20.8929378838125	0	1
1097	NAA50	0	1	0.348837209302326	0	20.8929378838125	0	1
1098	NANOGNB	0	1	0.348837209302326	0	20.8929378838125	0	1
1099	NARS	0	1	0.348837209302326	0	20.8929378838125	0	1
1100	NARS2	0	1	0.348837209302326	0	20.8929378838125	0	1
1101	NBPF19	0	1	0.348837209302326	0	20.8929378838125	0	1
1102	NBPF9	0	1	0.348837209302326	0	20.8929378838125	0	1
1103	NCEH1	0	1	0.348837209302326	0	20.8929378838125	0	1
1104	NCKAP1L	0	1	0.348837209302326	0	20.8929378838125	0	1
1105	NCMAP	0	1	0.348837209302326	0	20.8929378838125	0	1
1106	NCOA7	0	1	0.348837209302326	0	20.8929378838125	0	1
1107	NCSTN	0	1	0.348837209302326	0	20.8929378838125	0	1
1108	NDRG4	0	1	0.348837209302326	0	20.8929378838125	0	1
1109	NDUFB4	0	1	0.348837209302326	0	20.8929378838125	0	1
1110	NDUFB8	0	1	0.348837209302326	0	20.8929378838125	0	1
1111	NEK8	0	1	0.348837209302326	0	20.8929378838125	0	1
1112	NEK9	0	1	0.348837209302326	0	20.8929378838125	0	1
1113	NEURL2	0	1	0.348837209302326	0	20.8929378838125	0	1
1114	NFASC	0	1	0.348837209302326	0	20.8929378838125	0	1
1115	NFATC4	0	1	0.348837209302326	0	20.8929378838125	0	1
1116	NFE2L3	0	1	0.348837209302326	0	20.8929378838125	0	1
1117	NGF	0	1	0.348837209302326	0	20.8929378838125	0	1
1118	NHSL2	0	1	0.348837209302326	0	20.8929378838125	0	1
1119	NIF3L1	0	1	0.348837209302326	0	20.8929378838125	0	1
1120	NIT2	0	1	0.348837209302326	0	20.8929378838125	0	1
1121	NKX2-6	0	1	0.348837209302326	0	20.8929378838125	0	1
1122	NLGN3	0	1	0.348837209302326	0	20.8929378838125	0	1
1123	NLGN4X	0	1	0.348837209302326	0	20.8929378838125	0	1
1124	NLRP5	0	1	0.348837209302326	0	20.8929378838125	0	1
1125	NLRP8	0	1	0.348837209302326	0	20.8929378838125	0	1
1126	NME9	0	1	0.348837209302326	0	20.8929378838125	0	1
1127	NMT1	0	1	0.348837209302326	0	20.8929378838125	0	1
1128	NMUR2	0	1	0.348837209302326	0	20.8929378838125	0	1
1129	NOD1	0	1	0.348837209302326	0	20.8929378838125	0	1
1130	NOD2	0	1	0.348837209302326	0	20.8929378838125	0	1
1131	NOMO3	0	1	0.348837209302326	0	20.8929378838125	0	1
1132	NOP2	0	1	0.348837209302326	0	20.8929378838125	0	1
1133	NOS2	0	1	0.348837209302326	0	20.8929378838125	0	1
1134	NOVA2	0	1	0.348837209302326	0	20.8929378838125	0	1
1135	NR0B2	0	1	0.348837209302326	0	20.8929378838125	0	1
1136	NR6A1	0	1	0.348837209302326	0	20.8929378838125	0	1
1137	NSFL1C	0	1	0.348837209302326	0	20.8929378838125	0	1
1138	NSMCE2	0	1	0.348837209302326	0	20.8929378838125	0	1
1139	NSUN3	0	1	0.348837209302326	0	20.8929378838125	0	1
1140	NT5E	0	1	0.348837209302326	0	20.8929378838125	0	1
1141	NTN3	0	1	0.348837209302326	0	20.8929378838125	0	1
1142	NUAK1	0	1	0.348837209302326	0	20.8929378838125	0	1
1143	NUDT13	0	1	0.348837209302326	0	20.8929378838125	0	1
1144	NUP153	0	1	0.348837209302326	0	20.8929378838125	0	1
1145	NUP210	0	1	0.348837209302326	0	20.8929378838125	0	1
1146	NUP35	0	1	0.348837209302326	0	20.8929378838125	0	1
1147	NUP54	0	1	0.348837209302326	0	20.8929378838125	0	1
1148	NUPL1	0	1	0.348837209302326	0	20.8929378838125	0	1
1149	NUPL2	0	1	0.348837209302326	0	20.8929378838125	0	1
1150	NXPE2	0	1	0.348837209302326	0	20.8929378838125	0	1
1151	OGFOD1	0	1	0.348837209302326	0	20.8929378838125	0	1
1152	OLFML2B	0	1	0.348837209302326	0	20.8929378838125	0	1
1153	ONECUT1	0	1	0.348837209302326	0	20.8929378838125	0	1
1154	ONECUT2	0	1	0.348837209302326	0	20.8929378838125	0	1
1155	OPN1SW	0	1	0.348837209302326	0	20.8929378838125	0	1
1156	OPN4	0	1	0.348837209302326	0	20.8929378838125	0	1
1157	OPRD1	0	1	0.348837209302326	0	20.8929378838125	0	1
1158	OPRL1	0	1	0.348837209302326	0	20.8929378838125	0	1
1159	OR10H2	0	1	0.348837209302326	0	20.8929378838125	0	1
1160	OR10S1	0	1	0.348837209302326	0	20.8929378838125	0	1
1161	OR10X1	0	1	0.348837209302326	0	20.8929378838125	0	1
1162	OR1A2	0	1	0.348837209302326	0	20.8929378838125	0	1
1163	OR1J2	0	1	0.348837209302326	0	20.8929378838125	0	1
1164	OR2F1	0	1	0.348837209302326	0	20.8929378838125	0	1
1165	OR2J2	0	1	0.348837209302326	0	20.8929378838125	0	1
1166	OR2L13	0	1	0.348837209302326	0	20.8929378838125	0	1
1167	OR2T1	0	1	0.348837209302326	0	20.8929378838125	0	1
1168	OR2Z1	0	1	0.348837209302326	0	20.8929378838125	0	1
1169	OR3A1	0	1	0.348837209302326	0	20.8929378838125	0	1
1170	OR3A2	0	1	0.348837209302326	0	20.8929378838125	0	1
1171	OR4K17	0	1	0.348837209302326	0	20.8929378838125	0	1
1172	OR51B5	0	1	0.348837209302326	0	20.8929378838125	0	1
1173	OR51E1	0	1	0.348837209302326	0	20.8929378838125	0	1
1174	OR51F2	0	1	0.348837209302326	0	20.8929378838125	0	1
1175	OR52D1	0	1	0.348837209302326	0	20.8929378838125	0	1
1176	OR52J3	0	1	0.348837209302326	0	20.8929378838125	0	1
1177	OR5AN1	0	1	0.348837209302326	0	20.8929378838125	0	1
1178	OR5AU1	0	1	0.348837209302326	0	20.8929378838125	0	1
1179	OR5B17	0	1	0.348837209302326	0	20.8929378838125	0	1
1180	OR5D14	0	1	0.348837209302326	0	20.8929378838125	0	1
1181	OR5H1	0	1	0.348837209302326	0	20.8929378838125	0	1
1182	OR5H6	0	1	0.348837209302326	0	20.8929378838125	0	1
1183	OR5P3	0	1	0.348837209302326	0	20.8929378838125	0	1
1184	OR5W2	0	1	0.348837209302326	0	20.8929378838125	0	1
1185	OR6B2	0	1	0.348837209302326	0	20.8929378838125	0	1
1186	OR6C3	0	1	0.348837209302326	0	20.8929378838125	0	1
1187	OR6C76	0	1	0.348837209302326	0	20.8929378838125	0	1
1188	OR6K3	0	1	0.348837209302326	0	20.8929378838125	0	1
1189	OR7A17	0	1	0.348837209302326	0	20.8929378838125	0	1
1190	OR8G1	0	1	0.348837209302326	0	20.8929378838125	0	1
1191	OR8H1	0	1	0.348837209302326	0	20.8929378838125	0	1
1192	OR8H2	0	1	0.348837209302326	0	20.8929378838125	0	1
1193	OR8K1	0	1	0.348837209302326	0	20.8929378838125	0	1
1194	OR9G1	0	1	0.348837209302326	0	20.8929378838125	0	1
1195	ORC1	0	1	0.348837209302326	0	20.8929378838125	0	1
1196	ORC2	0	1	0.348837209302326	0	20.8929378838125	0	1
1197	OSBPL1A	0	1	0.348837209302326	0	20.8929378838125	0	1
1198	OSBPL2	0	1	0.348837209302326	0	20.8929378838125	0	1
1199	OSMR	0	1	0.348837209302326	0	20.8929378838125	0	1
1200	OVGP1	0	1	0.348837209302326	0	20.8929378838125	0	1
1201	P2RX5	0	1	0.348837209302326	0	20.8929378838125	0	1
1202	P2RY1	0	1	0.348837209302326	0	20.8929378838125	0	1
1203	PACSIN1	0	1	0.348837209302326	0	20.8929378838125	0	1
1204	PALM2	0	1	0.348837209302326	0	20.8929378838125	0	1
1205	PAQR3	0	1	0.348837209302326	0	20.8929378838125	0	1
1206	PARP15	0	1	0.348837209302326	0	20.8929378838125	0	1
1207	PATE4	0	1	0.348837209302326	0	20.8929378838125	0	1
1208	PBX4	0	1	0.348837209302326	0	20.8929378838125	0	1
1209	PCBP2	0	1	0.348837209302326	0	20.8929378838125	0	1
1210	PCDH12	0	1	0.348837209302326	0	20.8929378838125	0	1
1211	PCDHA1	0	1	0.348837209302326	0	20.8929378838125	0	1
1212	PCDHB2	0	1	0.348837209302326	0	20.8929378838125	0	1
1213	PCDHB5	0	1	0.348837209302326	0	20.8929378838125	0	1
1214	PCDHB9	0	1	0.348837209302326	0	20.8929378838125	0	1
1215	PCDHGB7	0	1	0.348837209302326	0	20.8929378838125	0	1
1216	PCK1	0	1	0.348837209302326	0	20.8929378838125	0	1
1217	PCNXL4	0	1	0.348837209302326	0	20.8929378838125	0	1
1218	PCSK6	0	1	0.348837209302326	0	20.8929378838125	0	1
1219	PCSK7	0	1	0.348837209302326	0	20.8929378838125	0	1
1220	PCYT1B	0	1	0.348837209302326	0	20.8929378838125	0	1
1221	PCYT2	0	1	0.348837209302326	0	20.8929378838125	0	1
1222	PDE5A	0	1	0.348837209302326	0	20.8929378838125	0	1
1223	PDGFB	0	1	0.348837209302326	0	20.8929378838125	0	1
1224	PDHX	0	1	0.348837209302326	0	20.8929378838125	0	1
1225	PDS5A	0	1	0.348837209302326	0	20.8929378838125	0	1
1226	PDX1	0	1	0.348837209302326	0	20.8929378838125	0	1
1227	PDZD8	0	1	0.348837209302326	0	20.8929378838125	0	1
1228	PDZRN3	0	1	0.348837209302326	0	20.8929378838125	0	1
1229	PEAK1	0	1	0.348837209302326	0	20.8929378838125	0	1
1230	PEF1	0	1	0.348837209302326	0	20.8929378838125	0	1
1231	PEX26	0	1	0.348837209302326	0	20.8929378838125	0	1
1232	PFKM	0	1	0.348837209302326	0	20.8929378838125	0	1
1233	PGA3	0	1	0.348837209302326	0	20.8929378838125	0	1
1234	PGA5	0	1	0.348837209302326	0	20.8929378838125	0	1
1235	PGD	0	1	0.348837209302326	0	20.8929378838125	0	1
1236	PGLYRP3	0	1	0.348837209302326	0	20.8929378838125	0	1
1237	PHACTR3	0	1	0.348837209302326	0	20.8929378838125	0	1
1238	PHACTR4	0	1	0.348837209302326	0	20.8929378838125	0	1
1239	PHC3	0	1	0.348837209302326	0	20.8929378838125	0	1
1240	PHF11	0	1	0.348837209302326	0	20.8929378838125	0	1
1241	PHF21B	0	1	0.348837209302326	0	20.8929378838125	0	1
1242	PHIP	0	1	0.348837209302326	0	20.8929378838125	0	1
1243	PHOSPHO2	0	1	0.348837209302326	0	20.8929378838125	0	1
1244	PHYKPL	0	1	0.348837209302326	0	20.8929378838125	0	1
1245	PIANP	0	1	0.348837209302326	0	20.8929378838125	0	1
1246	PIAS4	0	1	0.348837209302326	0	20.8929378838125	0	1
1247	PIEZO1	0	1	0.348837209302326	0	20.8929378838125	0	1
1248	PIGG	0	1	0.348837209302326	0	20.8929378838125	0	1
1249	PIGR	0	1	0.348837209302326	0	20.8929378838125	0	1
1250	PIK3C2G	0	1	0.348837209302326	0	20.8929378838125	0	1
1251	PKLR	0	1	0.348837209302326	0	20.8929378838125	0	1
1252	PLA2G4F	0	1	0.348837209302326	0	20.8929378838125	0	1
1253	PLA2G7	0	1	0.348837209302326	0	20.8929378838125	0	1
1254	PLCB4	0	1	0.348837209302326	0	20.8929378838125	0	1
1255	PLCE1	0	1	0.348837209302326	0	20.8929378838125	0	1
1256	PLD6	0	1	0.348837209302326	0	20.8929378838125	0	1
1257	PLEKHA6	0	1	0.348837209302326	0	20.8929378838125	0	1
1258	PLEKHA8	0	1	0.348837209302326	0	20.8929378838125	0	1
1259	PLEKHG1	0	1	0.348837209302326	0	20.8929378838125	0	1
1260	PLIN2	0	1	0.348837209302326	0	20.8929378838125	0	1
1261	PLK2	0	1	0.348837209302326	0	20.8929378838125	0	1
1262	PLS1	0	1	0.348837209302326	0	20.8929378838125	0	1
1263	PLS3	0	1	0.348837209302326	0	20.8929378838125	0	1
1264	PLXNA1	0	1	0.348837209302326	0	20.8929378838125	0	1
1265	PLXNB2	0	1	0.348837209302326	0	20.8929378838125	0	1
1266	PM20D1	0	1	0.348837209302326	0	20.8929378838125	0	1
1267	PMEPA1	0	1	0.348837209302326	0	20.8929378838125	0	1
1268	PMP22	0	1	0.348837209302326	0	20.8929378838125	0	1
1269	PNMA5	0	1	0.348837209302326	0	20.8929378838125	0	1
1270	PNMAL2	0	1	0.348837209302326	0	20.8929378838125	0	1
1271	PNO1	0	1	0.348837209302326	0	20.8929378838125	0	1
1272	PNPLA1	0	1	0.348837209302326	0	20.8929378838125	0	1
1273	PNPLA6	0	1	0.348837209302326	0	20.8929378838125	0	1
1274	PNPLA8	0	1	0.348837209302326	0	20.8929378838125	0	1
1275	POGZ	0	1	0.348837209302326	0	20.8929378838125	0	1
1276	POLD4	0	1	0.348837209302326	0	20.8929378838125	0	1
1277	POLK	0	1	0.348837209302326	0	20.8929378838125	0	1
1278	POLR2F	0	1	0.348837209302326	0	20.8929378838125	0	1
1279	POLR2L	0	1	0.348837209302326	0	20.8929378838125	0	1
1280	PON3	0	1	0.348837209302326	0	20.8929378838125	0	1
1281	POSTN	0	1	0.348837209302326	0	20.8929378838125	0	1
1282	POTEM	0	1	0.348837209302326	0	20.8929378838125	0	1
1283	POU3F4	0	1	0.348837209302326	0	20.8929378838125	0	1
1284	PPA1	0	1	0.348837209302326	0	20.8929378838125	0	1
1285	PPAP2A	0	1	0.348837209302326	0	20.8929378838125	0	1
1286	PPAPDC3	0	1	0.348837209302326	0	20.8929378838125	0	1
1287	PPFIA1	0	1	0.348837209302326	0	20.8929378838125	0	1
1288	PPFIBP2	0	1	0.348837209302326	0	20.8929378838125	0	1
1289	PPIE	0	1	0.348837209302326	0	20.8929378838125	0	1
1290	PPM1F	0	1	0.348837209302326	0	20.8929378838125	0	1
1291	PPM1J	0	1	0.348837209302326	0	20.8929378838125	0	1
1292	PPP1R9A	0	1	0.348837209302326	0	20.8929378838125	0	1
1293	PPP2R1A	0	1	0.348837209302326	0	20.8929378838125	0	1
1294	PPP2R2B	0	1	0.348837209302326	0	20.8929378838125	0	1
1295	PRAM1	0	1	0.348837209302326	0	20.8929378838125	0	1
1296	PRAMEF17	0	1	0.348837209302326	0	20.8929378838125	0	1
1297	PRDM10	0	1	0.348837209302326	0	20.8929378838125	0	1
1298	PRDM12	0	1	0.348837209302326	0	20.8929378838125	0	1
1299	PRDM4	0	1	0.348837209302326	0	20.8929378838125	0	1
1300	PRDX5	0	1	0.348837209302326	0	20.8929378838125	0	1
1301	PREP	0	1	0.348837209302326	0	20.8929378838125	0	1
1302	PRICKLE1	0	1	0.348837209302326	0	20.8929378838125	0	1
1303	PRKAB2	0	1	0.348837209302326	0	20.8929378838125	0	1
1304	PRKAR2B	0	1	0.348837209302326	0	20.8929378838125	0	1
1305	PRLHR	0	1	0.348837209302326	0	20.8929378838125	0	1
1306	PROM1	0	1	0.348837209302326	0	20.8929378838125	0	1
1307	PROS1	0	1	0.348837209302326	0	20.8929378838125	0	1
1308	PRPF31	0	1	0.348837209302326	0	20.8929378838125	0	1
1309	PRPF4	0	1	0.348837209302326	0	20.8929378838125	0	1
1310	PRPF8	0	1	0.348837209302326	0	20.8929378838125	0	1
1311	PRSS36	0	1	0.348837209302326	0	20.8929378838125	0	1
1312	PRSS38	0	1	0.348837209302326	0	20.8929378838125	0	1
1313	PRSS54	0	1	0.348837209302326	0	20.8929378838125	0	1
1314	PSD2	0	1	0.348837209302326	0	20.8929378838125	0	1
1315	PSG7	0	1	0.348837209302326	0	20.8929378838125	0	1
1316	PSMD4	0	1	0.348837209302326	0	20.8929378838125	0	1
1317	PSME4	0	1	0.348837209302326	0	20.8929378838125	0	1
1318	PSPC1	0	1	0.348837209302326	0	20.8929378838125	0	1
1319	PSTPIP2	0	1	0.348837209302326	0	20.8929378838125	0	1
1320	PTAFR	0	1	0.348837209302326	0	20.8929378838125	0	1
1321	PTGDR2	0	1	0.348837209302326	0	20.8929378838125	0	1
1322	PTGDS	0	1	0.348837209302326	0	20.8929378838125	0	1
1323	PTPN7	0	1	0.348837209302326	0	20.8929378838125	0	1
1324	PTPRB	0	1	0.348837209302326	0	20.8929378838125	0	1
1325	PTPRD	0	1	0.348837209302326	0	20.8929378838125	0	1
1326	PTPRR	0	1	0.348837209302326	0	20.8929378838125	0	1
1327	PUS10	0	1	0.348837209302326	0	20.8929378838125	0	1
1328	PVR	0	1	0.348837209302326	0	20.8929378838125	0	1
1329	PVRIG	0	1	0.348837209302326	0	20.8929378838125	0	1
1330	PYGO2	0	1	0.348837209302326	0	20.8929378838125	0	1
1331	QKI	0	1	0.348837209302326	0	20.8929378838125	0	1
1332	RAB11A	0	1	0.348837209302326	0	20.8929378838125	0	1
1333	RAB14	0	1	0.348837209302326	0	20.8929378838125	0	1
1334	RAB27A	0	1	0.348837209302326	0	20.8929378838125	0	1
1335	RAB40B	0	1	0.348837209302326	0	20.8929378838125	0	1
1336	RAB42	0	1	0.348837209302326	0	20.8929378838125	0	1
1337	RAB4A	0	1	0.348837209302326	0	20.8929378838125	0	1
1338	RABGAP1	0	1	0.348837209302326	0	20.8929378838125	0	1
1339	RAD23A	0	1	0.348837209302326	0	20.8929378838125	0	1
1340	RAE1	0	1	0.348837209302326	0	20.8929378838125	0	1
1341	RANBP3L	0	1	0.348837209302326	0	20.8929378838125	0	1
1342	RANBP6	0	1	0.348837209302326	0	20.8929378838125	0	1
1343	RANBP9	0	1	0.348837209302326	0	20.8929378838125	0	1
1344	RAP2B	0	1	0.348837209302326	0	20.8929378838125	0	1
1345	RAPGEF6	0	1	0.348837209302326	0	20.8929378838125	0	1
1346	RASGRP4	0	1	0.348837209302326	0	20.8929378838125	0	1
1347	RASL11B	0	1	0.348837209302326	0	20.8929378838125	0	1
1348	RASSF4	0	1	0.348837209302326	0	20.8929378838125	0	1
1349	RASSF7	0	1	0.348837209302326	0	20.8929378838125	0	1
1350	RBM24	0	1	0.348837209302326	0	20.8929378838125	0	1
1351	RBMXL1	0	1	0.348837209302326	0	20.8929378838125	0	1
1352	RBPJL	0	1	0.348837209302326	0	20.8929378838125	0	1
1353	RCBTB1	0	1	0.348837209302326	0	20.8929378838125	0	1
1354	RDH5	0	1	0.348837209302326	0	20.8929378838125	0	1
1355	REEP1	0	1	0.348837209302326	0	20.8929378838125	0	1
1356	REG1B	0	1	0.348837209302326	0	20.8929378838125	0	1
1357	RELL2	0	1	0.348837209302326	0	20.8929378838125	0	1
1358	RERE	0	1	0.348837209302326	0	20.8929378838125	0	1
1359	REV1	0	1	0.348837209302326	0	20.8929378838125	0	1
1360	RFPL4AL1	0	1	0.348837209302326	0	20.8929378838125	0	1
1361	RFX7	0	1	0.348837209302326	0	20.8929378838125	0	1
1362	RGPD2	0	1	0.348837209302326	0	20.8929378838125	0	1
1363	RGPD3	0	1	0.348837209302326	0	20.8929378838125	0	1
1364	RHOA	0	1	0.348837209302326	0	20.8929378838125	0	1
1365	RHOXF1	0	1	0.348837209302326	0	20.8929378838125	0	1
1366	RHOXF2B	0	1	0.348837209302326	0	20.8929378838125	0	1
1367	RIC8A	0	1	0.348837209302326	0	20.8929378838125	0	1
1368	RIMBP3	0	1	0.348837209302326	0	20.8929378838125	0	1
1369	RIMS3	0	1	0.348837209302326	0	20.8929378838125	0	1
1370	RIN1	0	1	0.348837209302326	0	20.8929378838125	0	1
1371	RND3	0	1	0.348837209302326	0	20.8929378838125	0	1
1372	RNF146	0	1	0.348837209302326	0	20.8929378838125	0	1
1373	RNF182	0	1	0.348837209302326	0	20.8929378838125	0	1
1374	RNF207	0	1	0.348837209302326	0	20.8929378838125	0	1
1375	RNF214	0	1	0.348837209302326	0	20.8929378838125	0	1
1376	RNF31	0	1	0.348837209302326	0	20.8929378838125	0	1
1377	RNF38	0	1	0.348837209302326	0	20.8929378838125	0	1
1378	RNF40	0	1	0.348837209302326	0	20.8929378838125	0	1
1379	RNFT1	0	1	0.348837209302326	0	20.8929378838125	0	1
1380	RNGTT	0	1	0.348837209302326	0	20.8929378838125	0	1
1381	RNPC3	0	1	0.348837209302326	0	20.8929378838125	0	1
1382	ROBO4	0	1	0.348837209302326	0	20.8929378838125	0	1
1383	ROCK2	0	1	0.348837209302326	0	20.8929378838125	0	1
1384	ROR1	0	1	0.348837209302326	0	20.8929378838125	0	1
1385	RORC	0	1	0.348837209302326	0	20.8929378838125	0	1
1386	RP11-231C14.4	0	1	0.348837209302326	0	20.8929378838125	0	1
1387	RP11-385D13.1	0	1	0.348837209302326	0	20.8929378838125	0	1
1388	RP11-644F5.10	0	1	0.348837209302326	0	20.8929378838125	0	1
1389	RP1L1	0	1	0.348837209302326	0	20.8929378838125	0	1
1390	RPA3	0	1	0.348837209302326	0	20.8929378838125	0	1
1391	RPE65	0	1	0.348837209302326	0	20.8929378838125	0	1
1392	RPL10	0	1	0.348837209302326	0	20.8929378838125	0	1
1393	RPL13A	0	1	0.348837209302326	0	20.8929378838125	0	1
1394	RPL26	0	1	0.348837209302326	0	20.8929378838125	0	1
1395	RPL4	0	1	0.348837209302326	0	20.8929378838125	0	1
1396	RPL7	0	1	0.348837209302326	0	20.8929378838125	0	1
1397	RPN1	0	1	0.348837209302326	0	20.8929378838125	0	1
1398	RPS6KA4	0	1	0.348837209302326	0	20.8929378838125	0	1
1399	RPS6KA5	0	1	0.348837209302326	0	20.8929378838125	0	1
1400	RPS6KB1	0	1	0.348837209302326	0	20.8929378838125	0	1
1401	RPS8	0	1	0.348837209302326	0	20.8929378838125	0	1
1402	RSPH10B	0	1	0.348837209302326	0	20.8929378838125	0	1
1403	RSPH9	0	1	0.348837209302326	0	20.8929378838125	0	1
1404	RSPRY1	0	1	0.348837209302326	0	20.8929378838125	0	1
1405	RTKN	0	1	0.348837209302326	0	20.8929378838125	0	1
1406	RTP1	0	1	0.348837209302326	0	20.8929378838125	0	1
1407	RUNDC3B	0	1	0.348837209302326	0	20.8929378838125	0	1
1408	RUSC1	0	1	0.348837209302326	0	20.8929378838125	0	1
1409	RXFP2	0	1	0.348837209302326	0	20.8929378838125	0	1
1410	RXFP4	0	1	0.348837209302326	0	20.8929378838125	0	1
1411	S100A10	0	1	0.348837209302326	0	20.8929378838125	0	1
1412	SAE1	0	1	0.348837209302326	0	20.8929378838125	0	1
1413	SAG	0	1	0.348837209302326	0	20.8929378838125	0	1
1414	SAMD4A	0	1	0.348837209302326	0	20.8929378838125	0	1
1415	SARAF	0	1	0.348837209302326	0	20.8929378838125	0	1
1416	SARM1	0	1	0.348837209302326	0	20.8929378838125	0	1
1417	SART3	0	1	0.348837209302326	0	20.8929378838125	0	1
1418	SASH1	0	1	0.348837209302326	0	20.8929378838125	0	1
1419	SATL1	0	1	0.348837209302326	0	20.8929378838125	0	1
1420	SBK2	0	1	0.348837209302326	0	20.8929378838125	0	1
1421	SBNO1	0	1	0.348837209302326	0	20.8929378838125	0	1
1422	SBNO2	0	1	0.348837209302326	0	20.8929378838125	0	1
1423	SBSN	0	1	0.348837209302326	0	20.8929378838125	0	1
1424	SCAPER	0	1	0.348837209302326	0	20.8929378838125	0	1
1425	SCARA5	0	1	0.348837209302326	0	20.8929378838125	0	1
1426	SCD5	0	1	0.348837209302326	0	20.8929378838125	0	1
1427	SCFD2	0	1	0.348837209302326	0	20.8929378838125	0	1
1428	SCN9A	0	1	0.348837209302326	0	20.8929378838125	0	1
1429	SCNN1A	0	1	0.348837209302326	0	20.8929378838125	0	1
1430	SCRIB	0	1	0.348837209302326	0	20.8929378838125	0	1
1431	SDC3	0	1	0.348837209302326	0	20.8929378838125	0	1
1432	SDC4	0	1	0.348837209302326	0	20.8929378838125	0	1
1433	SDCBP2	0	1	0.348837209302326	0	20.8929378838125	0	1
1434	SDCCAG8	0	1	0.348837209302326	0	20.8929378838125	0	1
1435	SDHAF2	0	1	0.348837209302326	0	20.8929378838125	0	1
1436	SEC14L1	0	1	0.348837209302326	0	20.8929378838125	0	1
1437	SEC24D	0	1	0.348837209302326	0	20.8929378838125	0	1
1438	SEC31A	0	1	0.348837209302326	0	20.8929378838125	0	1
1439	SEC63	0	1	0.348837209302326	0	20.8929378838125	0	1
1440	SEMA3C	0	1	0.348837209302326	0	20.8929378838125	0	1
1441	SEPP1	0	1	0.348837209302326	0	20.8929378838125	0	1
1442	SEPSECS	0	1	0.348837209302326	0	20.8929378838125	0	1
1443	SERHL2	0	1	0.348837209302326	0	20.8929378838125	0	1
1444	SERINC2	0	1	0.348837209302326	0	20.8929378838125	0	1
1445	SERPINB3	0	1	0.348837209302326	0	20.8929378838125	0	1
1446	SERPINB4	0	1	0.348837209302326	0	20.8929378838125	0	1
1447	SERPINE2	0	1	0.348837209302326	0	20.8929378838125	0	1
1448	SFSWAP	0	1	0.348837209302326	0	20.8929378838125	0	1
1449	SFTA3	0	1	0.348837209302326	0	20.8929378838125	0	1
1450	SGCD	0	1	0.348837209302326	0	20.8929378838125	0	1
1451	SGSH	0	1	0.348837209302326	0	20.8929378838125	0	1
1452	SH3BP5L	0	1	0.348837209302326	0	20.8929378838125	0	1
1453	SHPK	0	1	0.348837209302326	0	20.8929378838125	0	1
1454	SIAH1	0	1	0.348837209302326	0	20.8929378838125	0	1
1455	SIGLEC5	0	1	0.348837209302326	0	20.8929378838125	0	1
1456	SIM1	0	1	0.348837209302326	0	20.8929378838125	0	1
1457	SIN3A	0	1	0.348837209302326	0	20.8929378838125	0	1
1458	SIN3B	0	1	0.348837209302326	0	20.8929378838125	0	1
1459	SIPA1L2	0	1	0.348837209302326	0	20.8929378838125	0	1
1460	SIPA1L3	0	1	0.348837209302326	0	20.8929378838125	0	1
1461	SIRPD	0	1	0.348837209302326	0	20.8929378838125	0	1
1462	SIRT1	0	1	0.348837209302326	0	20.8929378838125	0	1
1463	SLC12A2	0	1	0.348837209302326	0	20.8929378838125	0	1
1464	SLC13A1	0	1	0.348837209302326	0	20.8929378838125	0	1
1465	SLC16A10	0	1	0.348837209302326	0	20.8929378838125	0	1
1466	SLC16A12	0	1	0.348837209302326	0	20.8929378838125	0	1
1467	SLC16A2	0	1	0.348837209302326	0	20.8929378838125	0	1
1468	SLC17A3	0	1	0.348837209302326	0	20.8929378838125	0	1
1469	SLC1A3	0	1	0.348837209302326	0	20.8929378838125	0	1
1470	SLC20A2	0	1	0.348837209302326	0	20.8929378838125	0	1
1471	SLC22A11	0	1	0.348837209302326	0	20.8929378838125	0	1
1472	SLC22A2	0	1	0.348837209302326	0	20.8929378838125	0	1
1473	SLC22A7	0	1	0.348837209302326	0	20.8929378838125	0	1
1474	SLC23A2	0	1	0.348837209302326	0	20.8929378838125	0	1
1475	SLC24A1	0	1	0.348837209302326	0	20.8929378838125	0	1
1476	SLC25A35	0	1	0.348837209302326	0	20.8929378838125	0	1
1477	SLC26A3	0	1	0.348837209302326	0	20.8929378838125	0	1
1478	SLC26A4	0	1	0.348837209302326	0	20.8929378838125	0	1
1479	SLC26A9	0	1	0.348837209302326	0	20.8929378838125	0	1
1480	SLC28A1	0	1	0.348837209302326	0	20.8929378838125	0	1
1481	SLC29A3	0	1	0.348837209302326	0	20.8929378838125	0	1
1482	SLC29A4	0	1	0.348837209302326	0	20.8929378838125	0	1
1483	SLC2A10	0	1	0.348837209302326	0	20.8929378838125	0	1
1484	SLC2A13	0	1	0.348837209302326	0	20.8929378838125	0	1
1485	SLC2A3	0	1	0.348837209302326	0	20.8929378838125	0	1
1486	SLC30A8	0	1	0.348837209302326	0	20.8929378838125	0	1
1487	SLC34A2	0	1	0.348837209302326	0	20.8929378838125	0	1
1488	SLC36A1	0	1	0.348837209302326	0	20.8929378838125	0	1
1489	SLC36A2	0	1	0.348837209302326	0	20.8929378838125	0	1
1490	SLC38A1	0	1	0.348837209302326	0	20.8929378838125	0	1
1491	SLC38A4	0	1	0.348837209302326	0	20.8929378838125	0	1
1492	SLC38A7	0	1	0.348837209302326	0	20.8929378838125	0	1
1493	SLC43A2	0	1	0.348837209302326	0	20.8929378838125	0	1
1494	SLC44A1	0	1	0.348837209302326	0	20.8929378838125	0	1
1495	SLC6A17	0	1	0.348837209302326	0	20.8929378838125	0	1
1496	SLC7A14	0	1	0.348837209302326	0	20.8929378838125	0	1
1497	SLC9A4	0	1	0.348837209302326	0	20.8929378838125	0	1
1498	SLC9A5	0	1	0.348837209302326	0	20.8929378838125	0	1
1499	SLC9A8	0	1	0.348837209302326	0	20.8929378838125	0	1
1500	SLC9C2	0	1	0.348837209302326	0	20.8929378838125	0	1
1501	SLCO2A1	0	1	0.348837209302326	0	20.8929378838125	0	1
1502	SLITRK4	0	1	0.348837209302326	0	20.8929378838125	0	1
1503	SLX4	0	1	0.348837209302326	0	20.8929378838125	0	1
1504	SNAPC1	0	1	0.348837209302326	0	20.8929378838125	0	1
1505	SNAPC4	0	1	0.348837209302326	0	20.8929378838125	0	1
1506	SNCAIP	0	1	0.348837209302326	0	20.8929378838125	0	1
1507	SNRK	0	1	0.348837209302326	0	20.8929378838125	0	1
1508	SNRPC	0	1	0.348837209302326	0	20.8929378838125	0	1
1509	SNX1	0	1	0.348837209302326	0	20.8929378838125	0	1
1510	SNX10	0	1	0.348837209302326	0	20.8929378838125	0	1
1511	SNX17	0	1	0.348837209302326	0	20.8929378838125	0	1
1512	SOCS4	0	1	0.348837209302326	0	20.8929378838125	0	1
1513	SOCS5	0	1	0.348837209302326	0	20.8929378838125	0	1
1514	SORCS3	0	1	0.348837209302326	0	20.8929378838125	0	1
1515	SORD	0	1	0.348837209302326	0	20.8929378838125	0	1
1516	SOX10	0	1	0.348837209302326	0	20.8929378838125	0	1
1517	SP1	0	1	0.348837209302326	0	20.8929378838125	0	1
1518	SPAG6	0	1	0.348837209302326	0	20.8929378838125	0	1
1519	SPAST	0	1	0.348837209302326	0	20.8929378838125	0	1
1520	SPATA17	0	1	0.348837209302326	0	20.8929378838125	0	1
1521	SPICE1	0	1	0.348837209302326	0	20.8929378838125	0	1
1522	SPIDR	0	1	0.348837209302326	0	20.8929378838125	0	1
1523	SPINK2	0	1	0.348837209302326	0	20.8929378838125	0	1
1524	SPOCK2	0	1	0.348837209302326	0	20.8929378838125	0	1
1525	SPP1	0	1	0.348837209302326	0	20.8929378838125	0	1
1526	SPPL2B	0	1	0.348837209302326	0	20.8929378838125	0	1
1527	SPTY2D1	0	1	0.348837209302326	0	20.8929378838125	0	1
1528	SRGAP3	0	1	0.348837209302326	0	20.8929378838125	0	1
1529	SRPK2	0	1	0.348837209302326	0	20.8929378838125	0	1
1530	SRSF4	0	1	0.348837209302326	0	20.8929378838125	0	1
1531	SSH3	0	1	0.348837209302326	0	20.8929378838125	0	1
1532	SSX2IP	0	1	0.348837209302326	0	20.8929378838125	0	1
1533	ST6GALNAC3	0	1	0.348837209302326	0	20.8929378838125	0	1
1534	ST7	0	1	0.348837209302326	0	20.8929378838125	0	1
1535	STAC2	0	1	0.348837209302326	0	20.8929378838125	0	1
1536	STAM2	0	1	0.348837209302326	0	20.8929378838125	0	1
1537	STC1	0	1	0.348837209302326	0	20.8929378838125	0	1
1538	STK11IP	0	1	0.348837209302326	0	20.8929378838125	0	1
1539	STK16	0	1	0.348837209302326	0	20.8929378838125	0	1
1540	STK32C	0	1	0.348837209302326	0	20.8929378838125	0	1
1541	STK4	0	1	0.348837209302326	0	20.8929378838125	0	1
1542	STOM	0	1	0.348837209302326	0	20.8929378838125	0	1
1543	STRBP	0	1	0.348837209302326	0	20.8929378838125	0	1
1544	STXBP1	0	1	0.348837209302326	0	20.8929378838125	0	1
1545	SUSD2	0	1	0.348837209302326	0	20.8929378838125	0	1
1546	SUZ12	0	1	0.348837209302326	0	20.8929378838125	0	1
1547	SVOP	0	1	0.348837209302326	0	20.8929378838125	0	1
1548	SWT1	0	1	0.348837209302326	0	20.8929378838125	0	1
1549	SYN3	0	1	0.348837209302326	0	20.8929378838125	0	1
1550	SYNC	0	1	0.348837209302326	0	20.8929378838125	0	1
1551	SYT9	0	1	0.348837209302326	0	20.8929378838125	0	1
1552	T	0	1	0.348837209302326	0	20.8929378838125	0	1
1553	TAAR2	0	1	0.348837209302326	0	20.8929378838125	0	1
1554	TAAR5	0	1	0.348837209302326	0	20.8929378838125	0	1
1555	TADA1	0	1	0.348837209302326	0	20.8929378838125	0	1
1556	TAF1A	0	1	0.348837209302326	0	20.8929378838125	0	1
1557	TAF4B	0	1	0.348837209302326	0	20.8929378838125	0	1
1558	TAF6	0	1	0.348837209302326	0	20.8929378838125	0	1
1559	TAGLN	0	1	0.348837209302326	0	20.8929378838125	0	1
1560	TANGO6	0	1	0.348837209302326	0	20.8929378838125	0	1
1561	TAOK2	0	1	0.348837209302326	0	20.8929378838125	0	1
1562	TBC1D19	0	1	0.348837209302326	0	20.8929378838125	0	1
1563	TBC1D20	0	1	0.348837209302326	0	20.8929378838125	0	1
1564	TBC1D22B	0	1	0.348837209302326	0	20.8929378838125	0	1
1565	TBC1D23	0	1	0.348837209302326	0	20.8929378838125	0	1
1566	TBC1D32	0	1	0.348837209302326	0	20.8929378838125	0	1
1567	TBC1D3F	0	1	0.348837209302326	0	20.8929378838125	0	1
1568	TBC1D4	0	1	0.348837209302326	0	20.8929378838125	0	1
1569	TBCE	0	1	0.348837209302326	0	20.8929378838125	0	1
1570	TBP	0	1	0.348837209302326	0	20.8929378838125	0	1
1571	TBXAS1	0	1	0.348837209302326	0	20.8929378838125	0	1
1572	TCEAL3	0	1	0.348837209302326	0	20.8929378838125	0	1
1573	TCEAL5	0	1	0.348837209302326	0	20.8929378838125	0	1
1574	TCEB1	0	1	0.348837209302326	0	20.8929378838125	0	1
1575	TCEB3B	0	1	0.348837209302326	0	20.8929378838125	0	1
1576	TCF25	0	1	0.348837209302326	0	20.8929378838125	0	1
1577	TCN2	0	1	0.348837209302326	0	20.8929378838125	0	1
1578	TCP10	0	1	0.348837209302326	0	20.8929378838125	0	1
1579	TCTE1	0	1	0.348837209302326	0	20.8929378838125	0	1
1580	TDG	0	1	0.348837209302326	0	20.8929378838125	0	1
1581	TDP1	0	1	0.348837209302326	0	20.8929378838125	0	1
1582	TEAD1	0	1	0.348837209302326	0	20.8929378838125	0	1
1583	TEAD2	0	1	0.348837209302326	0	20.8929378838125	0	1
1584	TECR	0	1	0.348837209302326	0	20.8929378838125	0	1
1585	TECTA	0	1	0.348837209302326	0	20.8929378838125	0	1
1586	TEX14	0	1	0.348837209302326	0	20.8929378838125	0	1
1587	TFAP2B	0	1	0.348837209302326	0	20.8929378838125	0	1
1588	TGFB3	0	1	0.348837209302326	0	20.8929378838125	0	1
1589	TGFBR2	0	1	0.348837209302326	0	20.8929378838125	0	1
1590	TGM2	0	1	0.348837209302326	0	20.8929378838125	0	1
1591	TH	0	1	0.348837209302326	0	20.8929378838125	0	1
1592	THADA	0	1	0.348837209302326	0	20.8929378838125	0	1
1593	TKTL1	0	1	0.348837209302326	0	20.8929378838125	0	1
1594	TLL2	0	1	0.348837209302326	0	20.8929378838125	0	1
1595	TM2D2	0	1	0.348837209302326	0	20.8929378838125	0	1
1596	TMC8	0	1	0.348837209302326	0	20.8929378838125	0	1
1597	TMCC3	0	1	0.348837209302326	0	20.8929378838125	0	1
1598	TMED4	0	1	0.348837209302326	0	20.8929378838125	0	1
1599	TMED6	0	1	0.348837209302326	0	20.8929378838125	0	1
1600	TMED8	0	1	0.348837209302326	0	20.8929378838125	0	1
1601	TMEM120B	0	1	0.348837209302326	0	20.8929378838125	0	1
1602	TMEM131	0	1	0.348837209302326	0	20.8929378838125	0	1
1603	TMEM145	0	1	0.348837209302326	0	20.8929378838125	0	1
1604	TMEM151B	0	1	0.348837209302326	0	20.8929378838125	0	1
1605	TMEM18	0	1	0.348837209302326	0	20.8929378838125	0	1
1606	TMEM184A	0	1	0.348837209302326	0	20.8929378838125	0	1
1607	TMEM207	0	1	0.348837209302326	0	20.8929378838125	0	1
1608	TMEM218	0	1	0.348837209302326	0	20.8929378838125	0	1
1609	TMEM220	0	1	0.348837209302326	0	20.8929378838125	0	1
1610	TMEM246	0	1	0.348837209302326	0	20.8929378838125	0	1
1611	TMEM51	0	1	0.348837209302326	0	20.8929378838125	0	1
1612	TMEM59	0	1	0.348837209302326	0	20.8929378838125	0	1
1613	TMEM63B	0	1	0.348837209302326	0	20.8929378838125	0	1
1614	TMEM9	0	1	0.348837209302326	0	20.8929378838125	0	1
1615	TMIGD2	0	1	0.348837209302326	0	20.8929378838125	0	1
1616	TMOD1	0	1	0.348837209302326	0	20.8929378838125	0	1
1617	TMX1	0	1	0.348837209302326	0	20.8929378838125	0	1
1618	TNFRSF10B	0	1	0.348837209302326	0	20.8929378838125	0	1
1619	TNFRSF11B	0	1	0.348837209302326	0	20.8929378838125	0	1
1620	TNFSF14	0	1	0.348837209302326	0	20.8929378838125	0	1
1621	TNFSF4	0	1	0.348837209302326	0	20.8929378838125	0	1
1622	TNRC6A	0	1	0.348837209302326	0	20.8929378838125	0	1
1623	TNS3	0	1	0.348837209302326	0	20.8929378838125	0	1
1624	TOM1	0	1	0.348837209302326	0	20.8929378838125	0	1
1625	TOR1AIP1	0	1	0.348837209302326	0	20.8929378838125	0	1
1626	TOR1AIP2	0	1	0.348837209302326	0	20.8929378838125	0	1
1627	TPH2	0	1	0.348837209302326	0	20.8929378838125	0	1
1628	TPRKB	0	1	0.348837209302326	0	20.8929378838125	0	1
1629	TRAF3IP1	0	1	0.348837209302326	0	20.8929378838125	0	1
1630	TRAM2	0	1	0.348837209302326	0	20.8929378838125	0	1
1631	TRAPPC11	0	1	0.348837209302326	0	20.8929378838125	0	1
1632	TRAPPC2	0	1	0.348837209302326	0	20.8929378838125	0	1
1633	TRAT1	0	1	0.348837209302326	0	20.8929378838125	0	1
1634	TRAV16	0	1	0.348837209302326	0	20.8929378838125	0	1
1635	TRAV38-1	0	1	0.348837209302326	0	20.8929378838125	0	1
1636	TRAV40	0	1	0.348837209302326	0	20.8929378838125	0	1
1637	TRBV30	0	1	0.348837209302326	0	20.8929378838125	0	1
1638	TRDC	0	1	0.348837209302326	0	20.8929378838125	0	1
1639	TREH	0	1	0.348837209302326	0	20.8929378838125	0	1
1640	TREML2	0	1	0.348837209302326	0	20.8929378838125	0	1
1641	TRERF1	0	1	0.348837209302326	0	20.8929378838125	0	1
1642	TRIM16L	0	1	0.348837209302326	0	20.8929378838125	0	1
1643	TRIM27	0	1	0.348837209302326	0	20.8929378838125	0	1
1644	TRIM3	0	1	0.348837209302326	0	20.8929378838125	0	1
1645	TRIM43	0	1	0.348837209302326	0	20.8929378838125	0	1
1646	TRIM6-TRIM34	0	1	0.348837209302326	0	20.8929378838125	0	1
1647	TRIM64	0	1	0.348837209302326	0	20.8929378838125	0	1
1648	TRIM65	0	1	0.348837209302326	0	20.8929378838125	0	1
1649	TRIP13	0	1	0.348837209302326	0	20.8929378838125	0	1
1650	TRMT44	0	1	0.348837209302326	0	20.8929378838125	0	1
1651	TRNAU1AP	0	1	0.348837209302326	0	20.8929378838125	0	1
1652	TRPC6	0	1	0.348837209302326	0	20.8929378838125	0	1
1653	TRPM1	0	1	0.348837209302326	0	20.8929378838125	0	1
1654	TRPM5	0	1	0.348837209302326	0	20.8929378838125	0	1
1655	TSGA13	0	1	0.348837209302326	0	20.8929378838125	0	1
1656	TSPAN31	0	1	0.348837209302326	0	20.8929378838125	0	1
1657	TSPAN8	0	1	0.348837209302326	0	20.8929378838125	0	1
1658	TSPEAR	0	1	0.348837209302326	0	20.8929378838125	0	1
1659	TSPYL1	0	1	0.348837209302326	0	20.8929378838125	0	1
1660	TSPYL2	0	1	0.348837209302326	0	20.8929378838125	0	1
1661	TSSC1	0	1	0.348837209302326	0	20.8929378838125	0	1
1662	TTPA	0	1	0.348837209302326	0	20.8929378838125	0	1
1663	TUBA1A	0	1	0.348837209302326	0	20.8929378838125	0	1
1664	TUBB	0	1	0.348837209302326	0	20.8929378838125	0	1
1665	TUBD1	0	1	0.348837209302326	0	20.8929378838125	0	1
1666	TVP23C-CDRT4	0	1	0.348837209302326	0	20.8929378838125	0	1
1667	TXLNA	0	1	0.348837209302326	0	20.8929378838125	0	1
1668	TXNL1	0	1	0.348837209302326	0	20.8929378838125	0	1
1669	U2AF2	0	1	0.348837209302326	0	20.8929378838125	0	1
1670	UBE2O	0	1	0.348837209302326	0	20.8929378838125	0	1
1671	UBXN2B	0	1	0.348837209302326	0	20.8929378838125	0	1
1672	UGT1A10	0	1	0.348837209302326	0	20.8929378838125	0	1
1673	UGT1A4	0	1	0.348837209302326	0	20.8929378838125	0	1
1674	UGT2B7	0	1	0.348837209302326	0	20.8929378838125	0	1
1675	UGT3A2	0	1	0.348837209302326	0	20.8929378838125	0	1
1676	UHRF1BP1	0	1	0.348837209302326	0	20.8929378838125	0	1
1677	UMOD	0	1	0.348837209302326	0	20.8929378838125	0	1
1678	UNC119	0	1	0.348837209302326	0	20.8929378838125	0	1
1679	UNC45A	0	1	0.348837209302326	0	20.8929378838125	0	1
1680	UNC5CL	0	1	0.348837209302326	0	20.8929378838125	0	1
1681	UNC93A	0	1	0.348837209302326	0	20.8929378838125	0	1
1682	UNC93B1	0	1	0.348837209302326	0	20.8929378838125	0	1
1683	UPP1	0	1	0.348837209302326	0	20.8929378838125	0	1
1684	URGCP	0	1	0.348837209302326	0	20.8929378838125	0	1
1685	USP2	0	1	0.348837209302326	0	20.8929378838125	0	1
1686	USP20	0	1	0.348837209302326	0	20.8929378838125	0	1
1687	USP28	0	1	0.348837209302326	0	20.8929378838125	0	1
1688	USP36	0	1	0.348837209302326	0	20.8929378838125	0	1
1689	USP43	0	1	0.348837209302326	0	20.8929378838125	0	1
1690	USP45	0	1	0.348837209302326	0	20.8929378838125	0	1
1691	USP49	0	1	0.348837209302326	0	20.8929378838125	0	1
1692	USP5	0	1	0.348837209302326	0	20.8929378838125	0	1
1693	USP9X	0	1	0.348837209302326	0	20.8929378838125	0	1
1694	UTS2R	0	1	0.348837209302326	0	20.8929378838125	0	1
1695	VAMP3	0	1	0.348837209302326	0	20.8929378838125	0	1
1696	VAMP7	0	1	0.348837209302326	0	20.8929378838125	0	1
1697	VASH1	0	1	0.348837209302326	0	20.8929378838125	0	1
1698	VCX3B	0	1	0.348837209302326	0	20.8929378838125	0	1
1699	VGLL2	0	1	0.348837209302326	0	20.8929378838125	0	1
1700	VILL	0	1	0.348837209302326	0	20.8929378838125	0	1
1701	VLDLR	0	1	0.348837209302326	0	20.8929378838125	0	1
1702	VN1R2	0	1	0.348837209302326	0	20.8929378838125	0	1
1703	VNN3	0	1	0.348837209302326	0	20.8929378838125	0	1
1704	VPS8	0	1	0.348837209302326	0	20.8929378838125	0	1
1705	VSIG10L	0	1	0.348837209302326	0	20.8929378838125	0	1
1706	VSTM2B	0	1	0.348837209302326	0	20.8929378838125	0	1
1707	VSTM4	0	1	0.348837209302326	0	20.8929378838125	0	1
1708	VTI1B	0	1	0.348837209302326	0	20.8929378838125	0	1
1709	VWA3B	0	1	0.348837209302326	0	20.8929378838125	0	1
1710	VWA5B2	0	1	0.348837209302326	0	20.8929378838125	0	1
1711	VWA7	0	1	0.348837209302326	0	20.8929378838125	0	1
1712	WAC	0	1	0.348837209302326	0	20.8929378838125	0	1
1713	WBSCR28	0	1	0.348837209302326	0	20.8929378838125	0	1
1714	WDPCP	0	1	0.348837209302326	0	20.8929378838125	0	1
1715	WDR31	0	1	0.348837209302326	0	20.8929378838125	0	1
1716	WDR44	0	1	0.348837209302326	0	20.8929378838125	0	1
1717	WDR45B	0	1	0.348837209302326	0	20.8929378838125	0	1
1718	WDR54	0	1	0.348837209302326	0	20.8929378838125	0	1
1719	WDR62	0	1	0.348837209302326	0	20.8929378838125	0	1
1720	WDR76	0	1	0.348837209302326	0	20.8929378838125	0	1
1721	WDR91	0	1	0.348837209302326	0	20.8929378838125	0	1
1722	WISP3	0	1	0.348837209302326	0	20.8929378838125	0	1
1723	WNK2	0	1	0.348837209302326	0	20.8929378838125	0	1
1724	WNT10B	0	1	0.348837209302326	0	20.8929378838125	0	1
1725	WNT7B	0	1	0.348837209302326	0	20.8929378838125	0	1
1726	WRAP53	0	1	0.348837209302326	0	20.8929378838125	0	1
1727	WTIP	0	1	0.348837209302326	0	20.8929378838125	0	1
1728	WWC1	0	1	0.348837209302326	0	20.8929378838125	0	1
1729	WWC3	0	1	0.348837209302326	0	20.8929378838125	0	1
1730	XCL1	0	1	0.348837209302326	0	20.8929378838125	0	1
1731	XCR1	0	1	0.348837209302326	0	20.8929378838125	0	1
1732	XPO7	0	1	0.348837209302326	0	20.8929378838125	0	1
1733	YIPF1	0	1	0.348837209302326	0	20.8929378838125	0	1
1734	YIPF7	0	1	0.348837209302326	0	20.8929378838125	0	1
1735	YLPM1	0	1	0.348837209302326	0	20.8929378838125	0	1
1736	YPEL5	0	1	0.348837209302326	0	20.8929378838125	0	1
1737	YTHDF1	0	1	0.348837209302326	0	20.8929378838125	0	1
1738	ZBTB24	0	1	0.348837209302326	0	20.8929378838125	0	1
1739	ZC2HC1A	0	1	0.348837209302326	0	20.8929378838125	0	1
1740	ZC3HC1	0	1	0.348837209302326	0	20.8929378838125	0	1
1741	ZCWPW2	0	1	0.348837209302326	0	20.8929378838125	0	1
1742	ZDHHC5	0	1	0.348837209302326	0	20.8929378838125	0	1
1743	ZFC3H1	0	1	0.348837209302326	0	20.8929378838125	0	1
1744	ZFHX3	0	1	0.348837209302326	0	20.8929378838125	0	1
1745	ZFP37	0	1	0.348837209302326	0	20.8929378838125	0	1
1746	ZFP64	0	1	0.348837209302326	0	20.8929378838125	0	1
1747	ZFP82	0	1	0.348837209302326	0	20.8929378838125	0	1
1748	ZFPL1	0	1	0.348837209302326	0	20.8929378838125	0	1
1749	ZGLP1	0	1	0.348837209302326	0	20.8929378838125	0	1
1750	ZMYM6NB	0	1	0.348837209302326	0	20.8929378838125	0	1
1751	ZMYND12	0	1	0.348837209302326	0	20.8929378838125	0	1
1752	ZNF100	0	1	0.348837209302326	0	20.8929378838125	0	1
1753	ZNF114	0	1	0.348837209302326	0	20.8929378838125	0	1
1754	ZNF12	0	1	0.348837209302326	0	20.8929378838125	0	1
1755	ZNF133	0	1	0.348837209302326	0	20.8929378838125	0	1
1756	ZNF141	0	1	0.348837209302326	0	20.8929378838125	0	1
1757	ZNF157	0	1	0.348837209302326	0	20.8929378838125	0	1
1758	ZNF16	0	1	0.348837209302326	0	20.8929378838125	0	1
1759	ZNF160	0	1	0.348837209302326	0	20.8929378838125	0	1
1760	ZNF181	0	1	0.348837209302326	0	20.8929378838125	0	1
1761	ZNF214	0	1	0.348837209302326	0	20.8929378838125	0	1
1762	ZNF223	0	1	0.348837209302326	0	20.8929378838125	0	1
1763	ZNF268	0	1	0.348837209302326	0	20.8929378838125	0	1
1764	ZNF28	0	1	0.348837209302326	0	20.8929378838125	0	1
1765	ZNF280B	0	1	0.348837209302326	0	20.8929378838125	0	1
1766	ZNF300	0	1	0.348837209302326	0	20.8929378838125	0	1
1767	ZNF320	0	1	0.348837209302326	0	20.8929378838125	0	1
1768	ZNF329	0	1	0.348837209302326	0	20.8929378838125	0	1
1769	ZNF430	0	1	0.348837209302326	0	20.8929378838125	0	1
1770	ZNF512	0	1	0.348837209302326	0	20.8929378838125	0	1
1771	ZNF516	0	1	0.348837209302326	0	20.8929378838125	0	1
1772	ZNF548	0	1	0.348837209302326	0	20.8929378838125	0	1
1773	ZNF549	0	1	0.348837209302326	0	20.8929378838125	0	1
1774	ZNF552	0	1	0.348837209302326	0	20.8929378838125	0	1
1775	ZNF561	0	1	0.348837209302326	0	20.8929378838125	0	1
1776	ZNF577	0	1	0.348837209302326	0	20.8929378838125	0	1
1777	ZNF578	0	1	0.348837209302326	0	20.8929378838125	0	1
1778	ZNF622	0	1	0.348837209302326	0	20.8929378838125	0	1
1779	ZNF626	0	1	0.348837209302326	0	20.8929378838125	0	1
1780	ZNF648	0	1	0.348837209302326	0	20.8929378838125	0	1
1781	ZNF654	0	1	0.348837209302326	0	20.8929378838125	0	1
1782	ZNF669	0	1	0.348837209302326	0	20.8929378838125	0	1
1783	ZNF670	0	1	0.348837209302326	0	20.8929378838125	0	1
1784	ZNF683	0	1	0.348837209302326	0	20.8929378838125	0	1
1785	ZNF730	0	1	0.348837209302326	0	20.8929378838125	0	1
1786	ZNF737	0	1	0.348837209302326	0	20.8929378838125	0	1
1787	ZNF763	0	1	0.348837209302326	0	20.8929378838125	0	1
1788	ZNF781	0	1	0.348837209302326	0	20.8929378838125	0	1
1789	ZNF79	0	1	0.348837209302326	0	20.8929378838125	0	1
1790	ZNF80	0	1	0.348837209302326	0	20.8929378838125	0	1
1791	ZNF821	0	1	0.348837209302326	0	20.8929378838125	0	1
1792	ZNF823	0	1	0.348837209302326	0	20.8929378838125	0	1
1793	ZNF860	0	1	0.348837209302326	0	20.8929378838125	0	1
1794	ZNFX1	0	1	0.348837209302326	0	20.8929378838125	0	1
1795	ZNRF3	0	1	0.348837209302326	0	20.8929378838125	0	1
1796	ZSCAN12	0	1	0.348837209302326	0	20.8929378838125	0	1
1797	ZSCAN31	0	1	0.348837209302326	0	20.8929378838125	0	1
1798	ZSWIM1	0	1	0.348837209302326	0	20.8929378838125	0	1
1799	ZSWIM4	0	1	0.348837209302326	0	20.8929378838125	0	1
1800	ZSWIM5	0	1	0.348837209302326	0	20.8929378838125	0	1
1801	ZUFSP	0	1	0.348837209302326	0	20.8929378838125	0	1
1802	ZWINT	0	1	0.348837209302326	0	20.8929378838125	0	1
1803	ZXDC	0	1	0.348837209302326	0	20.8929378838125	0	1
1804	ZZEF1	0	1	0.348837209302326	0	20.8929378838125	0	1
1805	APOB	3	3	0.41994660820717	0.521328592148449	4.06317597112036	0.0668389241395936	1
1806	CSMD2	3	3	0.41994660820717	0.521328592148449	4.06317597112036	0.0668389241395936	1
1807	HMCN1	3	3	0.41994660820717	0.521328592148449	4.06317597112036	0.0668389241395936	1
1808	HUWE1	3	3	0.41994660820717	0.521328592148449	4.06317597112036	0.0668389241395936	1
1809	SCN10A	3	3	0.41994660820717	0.521328592148449	4.06317597112036	0.0668389241395936	1
1810	CACNA1B	6	1	0.420277547241141	3.35932622296643	159.051854134367	0.388128786231408	1
1811	DYNC2H1	6	1	0.420277547241141	3.35932622296643	159.051854134367	0.388128786231408	1
1812	NCOR1	6	1	0.420277547241141	3.35932622296643	159.051854134367	0.388128786231408	1
1813	PIK3CA	8	2	0.49235086555121	2.25063736234201	22.6964832001914	0.422301564865861	1
1814	SPTA1	7	2	0.494068690670914	1.94544547609396	20.0049848342923	0.349347536478404	1
1815	MUC4	6	5	0.513786254163637	0.617805869285722	2.72567622937289	0.14691161085314	1
1816	FLG	9	3	0.54015716919205	1.67373853973241	10.1329274325592	0.389534996642331	1
1817	USH2A	9	3	0.54015716919205	1.67373853973241	10.1329274325592	0.389534996642331	1
1818	FAT3	10	3	0.540794147815924	1.88337752685572	11.2351332309977	0.451080642399375	1
1819	ABCB5	2	0	0.542151162790698	Inf	Inf	0.10037427320162	1
1820	ABCB8	2	0	0.542151162790698	Inf	Inf	0.10037427320162	1
1821	ABCF3	2	0	0.542151162790698	Inf	Inf	0.10037427320162	1
1822	ABHD16A	2	0	0.542151162790698	Inf	Inf	0.10037427320162	1
1823	ABHD2	2	0	0.542151162790698	Inf	Inf	0.10037427320162	1
1824	ABR	2	0	0.542151162790698	Inf	Inf	0.10037427320162	1
1825	ACACA	2	0	0.542151162790698	Inf	Inf	0.10037427320162	1
1826	ACE	2	0	0.542151162790698	Inf	Inf	0.10037427320162	1
1827	ACOX1	2	0	0.542151162790698	Inf	Inf	0.10037427320162	1
1828	ACOX2	2	0	0.542151162790698	Inf	Inf	0.10037427320162	1
1829	ACTN3	2	0	0.542151162790698	Inf	Inf	0.10037427320162	1
1830	ADAM11	2	0	0.542151162790698	Inf	Inf	0.10037427320162	1
1831	ADAMTS14	2	0	0.542151162790698	Inf	Inf	0.10037427320162	1
1832	ADAMTSL4	2	0	0.542151162790698	Inf	Inf	0.10037427320162	1
1833	ADGRE1	2	0	0.542151162790698	Inf	Inf	0.10037427320162	1
1834	ADGRL3	2	0	0.542151162790698	Inf	Inf	0.10037427320162	1
1835	AGAP1	2	0	0.542151162790698	Inf	Inf	0.10037427320162	1
1836	AGAP5	2	0	0.542151162790698	Inf	Inf	0.10037427320162	1
1837	AGBL1	2	0	0.542151162790698	Inf	Inf	0.10037427320162	1
1838	AGBL3	2	0	0.542151162790698	Inf	Inf	0.10037427320162	1
1839	AKAP12	2	0	0.542151162790698	Inf	Inf	0.10037427320162	1
1840	ALB	2	0	0.542151162790698	Inf	Inf	0.10037427320162	1
1841	ALG13	2	0	0.542151162790698	Inf	Inf	0.10037427320162	1
1842	ALMS1	2	0	0.542151162790698	Inf	Inf	0.10037427320162	1
1843	ALS2CR11	2	0	0.542151162790698	Inf	Inf	0.10037427320162	1
1844	ANKFY1	2	0	0.542151162790698	Inf	Inf	0.10037427320162	1
1845	ANKRD13C	2	0	0.542151162790698	Inf	Inf	0.10037427320162	1
1846	ANKRD36	2	0	0.542151162790698	Inf	Inf	0.10037427320162	1
1847	ANPEP	2	0	0.542151162790698	Inf	Inf	0.10037427320162	1
1848	AQP12A	2	0	0.542151162790698	Inf	Inf	0.10037427320162	1
1849	AQR	2	0	0.542151162790698	Inf	Inf	0.10037427320162	1
1850	ARHGAP24	2	0	0.542151162790698	Inf	Inf	0.10037427320162	1
1851	ARHGAP30	2	0	0.542151162790698	Inf	Inf	0.10037427320162	1
1852	ARHGEF7	2	0	0.542151162790698	Inf	Inf	0.10037427320162	1
1853	ARHGEF9	2	0	0.542151162790698	Inf	Inf	0.10037427320162	1
1854	ASB1	2	0	0.542151162790698	Inf	Inf	0.10037427320162	1
1855	ATG2B	2	0	0.542151162790698	Inf	Inf	0.10037427320162	1
1856	ATG4D	2	0	0.542151162790698	Inf	Inf	0.10037427320162	1
1857	ATG7	2	0	0.542151162790698	Inf	Inf	0.10037427320162	1
1858	ATP11A	2	0	0.542151162790698	Inf	Inf	0.10037427320162	1
1859	ATP12A	2	0	0.542151162790698	Inf	Inf	0.10037427320162	1
1860	ATP9B	2	0	0.542151162790698	Inf	Inf	0.10037427320162	1
1861	ATR	2	0	0.542151162790698	Inf	Inf	0.10037427320162	1
1862	ATRN	2	0	0.542151162790698	Inf	Inf	0.10037427320162	1
1863	ATXN7L1	2	0	0.542151162790698	Inf	Inf	0.10037427320162	1
1864	AWAT1	2	0	0.542151162790698	Inf	Inf	0.10037427320162	1
1865	BCAR3	2	0	0.542151162790698	Inf	Inf	0.10037427320162	1
1866	BCAT1	2	0	0.542151162790698	Inf	Inf	0.10037427320162	1
1867	BCCIP	2	0	0.542151162790698	Inf	Inf	0.10037427320162	1
1868	BRD9	2	0	0.542151162790698	Inf	Inf	0.10037427320162	1
1869	BRWD3	2	0	0.542151162790698	Inf	Inf	0.10037427320162	1
1870	BTG3	2	0	0.542151162790698	Inf	Inf	0.10037427320162	1
1871	BZW1	2	0	0.542151162790698	Inf	Inf	0.10037427320162	1
1872	C10orf12	2	0	0.542151162790698	Inf	Inf	0.10037427320162	1
1873	C10orf71	2	0	0.542151162790698	Inf	Inf	0.10037427320162	1
1874	C3orf70	2	0	0.542151162790698	Inf	Inf	0.10037427320162	1
1875	C7	2	0	0.542151162790698	Inf	Inf	0.10037427320162	1
1876	C9orf3	2	0	0.542151162790698	Inf	Inf	0.10037427320162	1
1877	CA14	2	0	0.542151162790698	Inf	Inf	0.10037427320162	1
1878	CACNA2D2	2	0	0.542151162790698	Inf	Inf	0.10037427320162	1
1879	CAD	2	0	0.542151162790698	Inf	Inf	0.10037427320162	1
1880	CAMTA1	2	0	0.542151162790698	Inf	Inf	0.10037427320162	1
1881	CAP1	2	0	0.542151162790698	Inf	Inf	0.10037427320162	1
1882	CBLB	2	0	0.542151162790698	Inf	Inf	0.10037427320162	1
1883	CCAR2	2	0	0.542151162790698	Inf	Inf	0.10037427320162	1
1884	CCDC150	2	0	0.542151162790698	Inf	Inf	0.10037427320162	1
1885	CCDC181	2	0	0.542151162790698	Inf	Inf	0.10037427320162	1
1886	CCDC39	2	0	0.542151162790698	Inf	Inf	0.10037427320162	1
1887	CCDC60	2	0	0.542151162790698	Inf	Inf	0.10037427320162	1
1888	CCDC80	2	0	0.542151162790698	Inf	Inf	0.10037427320162	1
1889	CDH11	2	0	0.542151162790698	Inf	Inf	0.10037427320162	1
1890	CDS1	2	0	0.542151162790698	Inf	Inf	0.10037427320162	1
1891	CELF2	2	0	0.542151162790698	Inf	Inf	0.10037427320162	1
1892	CEP135	2	0	0.542151162790698	Inf	Inf	0.10037427320162	1
1893	CEP192	2	0	0.542151162790698	Inf	Inf	0.10037427320162	1
1894	CES5A	2	0	0.542151162790698	Inf	Inf	0.10037427320162	1
1895	CFAP58	2	0	0.542151162790698	Inf	Inf	0.10037427320162	1
1896	CFAP74	2	0	0.542151162790698	Inf	Inf	0.10037427320162	1
1897	CHD2	2	0	0.542151162790698	Inf	Inf	0.10037427320162	1
1898	CHD7	2	0	0.542151162790698	Inf	Inf	0.10037427320162	1
1899	CHORDC1	2	0	0.542151162790698	Inf	Inf	0.10037427320162	1
1900	CHRM1	2	0	0.542151162790698	Inf	Inf	0.10037427320162	1
1901	CHRNA4	2	0	0.542151162790698	Inf	Inf	0.10037427320162	1
1902	CHST9	2	0	0.542151162790698	Inf	Inf	0.10037427320162	1
1903	CLCN3	2	0	0.542151162790698	Inf	Inf	0.10037427320162	1
1904	CLIP2	2	0	0.542151162790698	Inf	Inf	0.10037427320162	1
1905	CLMN	2	0	0.542151162790698	Inf	Inf	0.10037427320162	1
1906	CLUL1	2	0	0.542151162790698	Inf	Inf	0.10037427320162	1
1907	CMTR2	2	0	0.542151162790698	Inf	Inf	0.10037427320162	1
1908	CNGB3	2	0	0.542151162790698	Inf	Inf	0.10037427320162	1
1909	CNOT6	2	0	0.542151162790698	Inf	Inf	0.10037427320162	1
1910	CNTNAP1	2	0	0.542151162790698	Inf	Inf	0.10037427320162	1
1911	COL14A1	2	0	0.542151162790698	Inf	Inf	0.10037427320162	1
1912	COL18A1	2	0	0.542151162790698	Inf	Inf	0.10037427320162	1
1913	COL4A4	2	0	0.542151162790698	Inf	Inf	0.10037427320162	1
1914	COL6A3	2	0	0.542151162790698	Inf	Inf	0.10037427320162	1
1915	COPG1	2	0	0.542151162790698	Inf	Inf	0.10037427320162	1
1916	COX15	2	0	0.542151162790698	Inf	Inf	0.10037427320162	1
1917	CP	2	0	0.542151162790698	Inf	Inf	0.10037427320162	1
1918	CPA1	2	0	0.542151162790698	Inf	Inf	0.10037427320162	1
1919	CPED1	2	0	0.542151162790698	Inf	Inf	0.10037427320162	1
1920	CPS1	2	0	0.542151162790698	Inf	Inf	0.10037427320162	1
1921	CPT2	2	0	0.542151162790698	Inf	Inf	0.10037427320162	1
1922	CRELD1	2	0	0.542151162790698	Inf	Inf	0.10037427320162	1
1923	CSPP1	2	0	0.542151162790698	Inf	Inf	0.10037427320162	1
1924	CSTF3	2	0	0.542151162790698	Inf	Inf	0.10037427320162	1
1925	CTNNA3	2	0	0.542151162790698	Inf	Inf	0.10037427320162	1
1926	CXorf40B	2	0	0.542151162790698	Inf	Inf	0.10037427320162	1
1927	CYP2A13	2	0	0.542151162790698	Inf	Inf	0.10037427320162	1
1928	DAAM1	2	0	0.542151162790698	Inf	Inf	0.10037427320162	1
1929	DAGLA	2	0	0.542151162790698	Inf	Inf	0.10037427320162	1
1930	DDX21	2	0	0.542151162790698	Inf	Inf	0.10037427320162	1
1931	DDX27	2	0	0.542151162790698	Inf	Inf	0.10037427320162	1
1932	DENND4B	2	0	0.542151162790698	Inf	Inf	0.10037427320162	1
1933	DEPDC5	2	0	0.542151162790698	Inf	Inf	0.10037427320162	1
1934	DIDO1	2	0	0.542151162790698	Inf	Inf	0.10037427320162	1
1935	DIP2C	2	0	0.542151162790698	Inf	Inf	0.10037427320162	1
1936	DISP2	2	0	0.542151162790698	Inf	Inf	0.10037427320162	1
1937	DLX5	2	0	0.542151162790698	Inf	Inf	0.10037427320162	1
1938	DMXL2	2	0	0.542151162790698	Inf	Inf	0.10037427320162	1
1939	DNAJC5B	2	0	0.542151162790698	Inf	Inf	0.10037427320162	1
1940	DNMT3A	2	0	0.542151162790698	Inf	Inf	0.10037427320162	1
1941	DNTTIP2	2	0	0.542151162790698	Inf	Inf	0.10037427320162	1
1942	DOCK4	2	0	0.542151162790698	Inf	Inf	0.10037427320162	1
1943	DOCK5	2	0	0.542151162790698	Inf	Inf	0.10037427320162	1
1944	DOK2	2	0	0.542151162790698	Inf	Inf	0.10037427320162	1
1945	DROSHA	2	0	0.542151162790698	Inf	Inf	0.10037427320162	1
1946	DST	2	0	0.542151162790698	Inf	Inf	0.10037427320162	1
1947	DYNC1I1	2	0	0.542151162790698	Inf	Inf	0.10037427320162	1
1948	DZIP1L	2	0	0.542151162790698	Inf	Inf	0.10037427320162	1
1949	EIF5B	2	0	0.542151162790698	Inf	Inf	0.10037427320162	1
1950	ELL2	2	0	0.542151162790698	Inf	Inf	0.10037427320162	1
1951	ENOX1	2	0	0.542151162790698	Inf	Inf	0.10037427320162	1
1952	ENPP2	2	0	0.542151162790698	Inf	Inf	0.10037427320162	1
1953	EPG5	2	0	0.542151162790698	Inf	Inf	0.10037427320162	1
1954	EXOC6	2	0	0.542151162790698	Inf	Inf	0.10037427320162	1
1955	EXT1	2	0	0.542151162790698	Inf	Inf	0.10037427320162	1
1956	F8	2	0	0.542151162790698	Inf	Inf	0.10037427320162	1
1957	FAM129C	2	0	0.542151162790698	Inf	Inf	0.10037427320162	1
1958	FAM171B	2	0	0.542151162790698	Inf	Inf	0.10037427320162	1
1959	FAT4	2	0	0.542151162790698	Inf	Inf	0.10037427320162	1
1960	FBN1	2	0	0.542151162790698	Inf	Inf	0.10037427320162	1
1961	FBN2	2	0	0.542151162790698	Inf	Inf	0.10037427320162	1
1962	FBXW10	2	0	0.542151162790698	Inf	Inf	0.10037427320162	1
1963	FGD5	2	0	0.542151162790698	Inf	Inf	0.10037427320162	1
1964	FGG	2	0	0.542151162790698	Inf	Inf	0.10037427320162	1
1965	FIG4	2	0	0.542151162790698	Inf	Inf	0.10037427320162	1
1966	FLT1	2	0	0.542151162790698	Inf	Inf	0.10037427320162	1
1967	FMN2	2	0	0.542151162790698	Inf	Inf	0.10037427320162	1
1968	FMNL2	2	0	0.542151162790698	Inf	Inf	0.10037427320162	1
1969	FMNL3	2	0	0.542151162790698	Inf	Inf	0.10037427320162	1
1970	FNIP1	2	0	0.542151162790698	Inf	Inf	0.10037427320162	1
1971	FRMD7	2	0	0.542151162790698	Inf	Inf	0.10037427320162	1
1972	FXR1	2	0	0.542151162790698	Inf	Inf	0.10037427320162	1
1973	GALNT11	2	0	0.542151162790698	Inf	Inf	0.10037427320162	1
1974	GALNT13	2	0	0.542151162790698	Inf	Inf	0.10037427320162	1
1975	GBA2	2	0	0.542151162790698	Inf	Inf	0.10037427320162	1
1976	GBP4	2	0	0.542151162790698	Inf	Inf	0.10037427320162	1
1977	GBP7	2	0	0.542151162790698	Inf	Inf	0.10037427320162	1
1978	GLMP	2	0	0.542151162790698	Inf	Inf	0.10037427320162	1
1979	GMFG	2	0	0.542151162790698	Inf	Inf	0.10037427320162	1
1980	GOLGA1	2	0	0.542151162790698	Inf	Inf	0.10037427320162	1
1981	GPSM2	2	0	0.542151162790698	Inf	Inf	0.10037427320162	1
1982	GRAMD4	2	0	0.542151162790698	Inf	Inf	0.10037427320162	1
1983	GRHL1	2	0	0.542151162790698	Inf	Inf	0.10037427320162	1
1984	GRIA1	2	0	0.542151162790698	Inf	Inf	0.10037427320162	1
1985	GRIA3	2	0	0.542151162790698	Inf	Inf	0.10037427320162	1
1986	GRID2	2	0	0.542151162790698	Inf	Inf	0.10037427320162	1
1987	GRIN2A	2	0	0.542151162790698	Inf	Inf	0.10037427320162	1
1988	GRM8	2	0	0.542151162790698	Inf	Inf	0.10037427320162	1
1989	GSS	2	0	0.542151162790698	Inf	Inf	0.10037427320162	1
1990	GZF1	2	0	0.542151162790698	Inf	Inf	0.10037427320162	1
1991	HDX	2	0	0.542151162790698	Inf	Inf	0.10037427320162	1
1992	HEG1	2	0	0.542151162790698	Inf	Inf	0.10037427320162	1
1993	HELZ2	2	0	0.542151162790698	Inf	Inf	0.10037427320162	1
1994	HERC1	2	0	0.542151162790698	Inf	Inf	0.10037427320162	1
1995	HIF3A	2	0	0.542151162790698	Inf	Inf	0.10037427320162	1
1996	HIST1H2BK	2	0	0.542151162790698	Inf	Inf	0.10037427320162	1
1997	HIST2H3D	2	0	0.542151162790698	Inf	Inf	0.10037427320162	1
1998	HIVEP3	2	0	0.542151162790698	Inf	Inf	0.10037427320162	1
1999	HJURP	2	0	0.542151162790698	Inf	Inf	0.10037427320162	1
[truncated: 4,235 more rows]
