# Supplementary material for: Prognosis and Immunotherapy Effect of Triple-Negative Breast Cancer by Lactylation-Related Genes and Experimental Validation
Source: Oncol Res. 2026 Jun 16;34(7):29. doi: 10.32604/or.2026.078051 (PMC13292059; doi:10.32604/or.2026.078051)
Supplement: Supplementary file 1 [file OncolRes-34-78051-s001.zip › OR-78051-Additional_file5.xlsx]

## Sheet: Sheet1
ID	Type	p
CCL11	Chemokines and receptors	***
CCL16	Chemokines and receptors
CCL17	Chemokines and receptors	***
CCL18	Chemokines and receptors	***
CCL20	Chemokines and receptors	***
CCL21	Chemokines and receptors	***
CCL22	Chemokines and receptors	***
CCL25	Chemokines and receptors	***
CCL28	Chemokines and receptors
CCL5	Chemokines and receptors	***
CCL8	Chemokines and receptors	***
CCR1	Chemokines and receptors	***
CCR10	Chemokines and receptors	*
CCR2	Chemokines and receptors	***
CCR3	Chemokines and receptors	*
CCR4	Chemokines and receptors	***
CCR5	Chemokines and receptors	***
CCR6	Chemokines and receptors	***
CCR7	Chemokines and receptors	***
CCR9	Chemokines and receptors	***
CX3CL1	Chemokines and receptors
CX3CR1	Chemokines and receptors	**
CXCL10	Chemokines and receptors	***
CXCL11	Chemokines and receptors	***
CXCL12	Chemokines and receptors	***
CXCL13	Chemokines and receptors	***
CXCL14	Chemokines and receptors
CXCL16	Chemokines and receptors	***
CXCL6	Chemokines and receptors	**
CXCL9	Chemokines and receptors	***
CXCR3	Chemokines and receptors	***
CXCR4	Chemokines and receptors	***
CXCR6	Chemokines and receptors	***
PF4	Chemokines and receptors
PPBP	Chemokines and receptors
XCL1	Chemokines and receptors	***
IL10	Interieukines and receptors	***
IL10RA	Interieukines and receptors	***
IL10RB	Interieukines and receptors	***
IL11	Interieukines and receptors
IL12A	Interieukines and receptors	**
IL12B	Interieukines and receptors	***
IL12RB2	Interieukines and receptors	***
IL17B	Interieukines and receptors
IL17D	Interieukines and receptors
IL17RD	Interieukines and receptors	**
IL18	Interieukines and receptors	***
IL1A	Interieukines and receptors	*
IL1B	Interieukines and receptors	***
IL1R1	Interieukines and receptors	*
IL1R2	Interieukines and receptors	**
IL21R	Interieukines and receptors	***
IL22	Interieukines and receptors
IL23A	Interieukines and receptors	**
IL24	Interieukines and receptors	***
IL26	Interieukines and receptors	***
IL27	Interieukines and receptors	*
IL27RA	Interieukines and receptors	***
IL2RA	Interieukines and receptors	***
IL2RB	Interieukines and receptors	***
IL2RG	Interieukines and receptors	***
IL31RA	Interieukines and receptors	*
IL32	Interieukines and receptors	***
IL33	Interieukines and receptors	***
IL34	Interieukines and receptors
IL4R	Interieukines and receptors	***
IL5	Interieukines and receptors
IL6	Interieukines and receptors	***
IL7R	Interieukines and receptors	***
IL9R	Interieukines and receptors	***
IFNA1	Interferons and receptors
IFNA5	Interferons and receptors	*
IFNA8	Interferons and receptors
IFNAR2	Interferons and receptors	***
IFNB1	Interferons and receptors	**
IFNE	Interferons and receptors
IFNG	Interferons and receptors	***
IFNGR2	Interferons and receptors
ARG1	Other cytokines
CSF1	Other cytokines	***
CSF2	Other cytokines	**
CSF2RB	Other cytokines	***
EGF	Other cytokines
EGFR	Other cytokines
EPOR	Other cytokines
FAS	Other cytokines	***
FASLG	Other cytokines	***
IDO1	Other cytokines	***
LTA	Other cytokines	***
PDGFC	Other cytokines
PDGFD	Other cytokines	*
PDGFRA	Other cytokines
PDGFRB	Other cytokines
TGFB3	Other cytokines
TGFBR1	Other cytokines
TGFBR2	Other cytokines	***
TGFBR3	Other cytokines
TNF	Other cytokines	***
TPO	Other cytokines
VEGFA	Other cytokines	*
VEGFB	Other cytokines
VEGFC	Other cytokines
Note	*p < 0.05, **p < 0.01, ***p < 0.001. Empty cells indicate not significant (p > 0.05).
